# Supplementary material for: Comparative mRNA-Seq Analysis Reveals the Improved EPS Production Machinery in Streptococcus thermophilus ASCC 1275 During Optimized Milk Fermentation
Source: Front Microbiol. 2018 Mar 13;9:445. doi: 10.3389/fmicb.2018.00445 (PMC5859087; doi:10.3389/fmicb.2018.00445)
Supplement: Table S1 — List of genes with their expression level in ST1275 under the four conditions assessing the effects of pH, temperature and WPI. [file Table1.XLSX]

## Sheet: log2CPM_AllConditions
	condition 1			condition 2			condition 3			condition 4
	c1_rep1	c1_rep2	c1_rep3	c2_rep1	c2_rep2	c2_rep3	c3_rep1	c3_rep2	c3_rep3	c4_rep1	c4_rep2	c4_rep3
T303_00005	9.67655	9.73101	9.97692	9.63244	9.27933	8.92531	9.37325	9.08568	9.12246	9.13701	9.20489	9.12491
T303_00010	8.83484	8.79275	8.83892	8.83679	8.68334	8.30819	8.76054	8.39337	8.47195	8.41506	8.56591	8.4073
T303_00015	7.6466	7.58551	7.12357	7.31884	7.27637	6.97329	7.40021	7.04451	6.90994	6.9978	7.11579	6.96269
T303_00020	7.0942	7.36051	7.43845	10.9878	11.467	11.6685	9.82022	11.854	11.52	12.2911	9.964	12.0077
T303_00025	7.74204	8.10342	8.13093	9.43441	12.4171	12.5128	9.15808	12.387	11.9653	13.1636	10.2691	12.9263
T303_00030	9.84813	9.84487	9.96542	9.2072	9.57025	8.98457	9.30339	8.94472	9.04307	9.26731	9.38328	9.19184
T303_00040	11.5979	11.6366	11.6037	11.1127	11.6749	11.3182	11.4658	11.0291	10.9142	11.3202	11.9465	10.9242
T303_00045	11.0134	10.9988	11.0022	10.6644	11.1016	10.5918	10.7869	10.3153	10.2022	10.708	11.2751	10.3476
T303_00050	6.16512	6.22377	6.23244	6.44413	6.32534	6.00588	6.05798	6.0679	6.03812	6.26286	4.18777	6.0384
T303_00055	11.8525	11.8077	11.8184	10.5519	10.61	10.885	10.5791	10.8859	10.7344	10.5682	10.5234	10.635
T303_00065	5.55048	5.47396	5.45173	5.36299	5.53308	5.65977	5.15527	5.46561	5.60662	5.41997	5.3409	5.62724
T303_00070	7.84976	7.89767	7.92837	7.62045	8.01197	8.02082	7.69076	7.8924	7.95093	8.03602	7.90846	8.18958
T303_00075	6.31161	6.22623	6.33695	5.98263	6.52357	6.55954	5.89929	6.26881	6.2814	6.55634	6.37092	6.61796
T303_00095	5.11564	5.44039	5.2299	5.0843	5.11631	5.01083	5.99712	5.70808	6.08875	4.93816	4.85701	5.11156
T303_00100	9.78209	9.76807	9.77856	9.21931	9.21873	9.10534	9.28414	9.1785	9.2195	9.11002	9.11112	9.10532
T303_00105	10.0381	10.0909	10.0967	9.5846	9.54934	9.31448	9.66919	9.47808	9.5346	9.33772	9.40898	9.29661
T303_00110	7.45728	7.41448	7.60991	7.43335	7.01104	6.80368	6.5026	6.87846	6.96131	6.79762	6.64347	6.93255
T303_00115	7.11267	7.12586	7.3276	6.92549	6.44879	6.62498	5.99982	6.43186	6.57487	6.33818	6.19257	6.69324
T303_00120	7.56562	7.54856	7.53864	7.67251	8.35982	8.52353	7.76327	8.54977	8.36841	8.53977	8.10399	8.62949
T303_00125	8.74299	8.794	8.64558	8.81286	9.80508	9.69412	8.86678	9.61933	9.4909	9.89101	9.67685	9.65276
T303_00130	0.563959	1.53863	1.42894	1.05466	0.656659	1.68514	0.828979	1.56305	1.53771	1.33235	0.759563	1.25541
T303_00135	-0.0359245	0.45563	-0.109102	-0.144177	0.362875	0.781046	-0.785946	0.559741	0.536472	0.349213	0.310424	0.439113
T303_00140	7.17424	7.20798	7.59505	6.25038	6.74416	6.35753	6.53088	6.45265	6.56639	6.57384	6.50645	6.2448
T303_00150	0.294975	-0.0175151	0.356403	0.98516	1.73078	1.33608	1.4508	1.38574	1.69538	1.02826	1.71288	1.58799
T303_00155	4.31907	4.3961	4.2783	6.3226	5.30124	4.98483	5.93922	5.54167	5.12842	5.33015	5.86558	5.34183
T303_00160	6.58724	6.73211	7.79253	8.97485	6.10766	5.15305	8.34562	5.71748	5.73326	5.13569	7.90846	5.63624
T303_00165	5.42943	5.68939	6.66773	7.7505	5.14817	3.91449	7.18932	4.62708	4.70255	3.837	6.86284	4.54401
T303_00170	6.93728	7.2142	8.23772	9.43217	7.0186	5.84173	8.8877	6.31288	6.28761	5.75263	8.52703	6.43225
T303_00175	8.29191	8.36571	8.39982	8.14986	7.73286	7.69006	8.13212	7.78325	7.88766	7.59377	7.85089	7.66408
T303_00180	5.94725	5.79279	5.9323	5.77952	5.11631	5.32042	5.79435	5.46561	5.40448	5.05492	5.44582	5.34183
T303_00185	6.22454	6.20639	6.42653	5.95108	5.6123	5.65319	6.076	5.75448	5.74833	5.63529	5.95255	5.83182
T303_00190	8.04302	8.01138	7.98107	7.70326	7.68547	7.99761	7.81707	7.74928	7.7633	7.7768	7.54724	7.78709
T303_00195	7.62195	7.60269	7.39976	7.59079	7.37895	7.5076	7.38995	7.44895	7.35714	7.37997	7.21808	7.46114
T303_00200	9.56794	9.46722	8.94539	9.19234	9.06397	8.52804	8.75216	8.38208	8.12966	8.80507	8.76716	8.37538
T303_00205	2.28481	2.60895	3.13952	2.11243	2.47139	2.6612	2.21659	2.22138	2.5103	2.45554	2.4104	2.34183
T303_00210	2.12766	2.19118	1.71411	1.86407	1.92719	2.52348	1.57186	2.47888	1.92502	2.29599	1.43937	2.70347
T303_00220	7.3435	7.47377	7.49601	7.98386	7.88832	7.64095	8.08395	7.93399	8.07809	7.56197	7.93206	7.73145
T303_00225	6.28162	6.39787	6.62192	7.06991	7.10535	6.87762	6.99598	6.90064	6.93123	6.75351	7.15872	7.05847
T303_00230	0.891813	0.584191	0.217283	0.835232	0.362875	1.78496	0.828979	1.18355	1.48108	1.15768	1.60961	1.58799
T303_00235	0.891813	1.09645	0.599896	1.61078	0.900621	1.46205	0.728383	1.76995	1.8375	1.58336	1.98459	1.19168
T303_00240	-0.466039	-0.726224	-1.56182	-0.708839	-0.154038	-0.132711	-0.785946	-0.829424	0.420788	-0.515409	-0.345258	-0.658205
T303_00245	-1.08164	-0.217396	0.0633008	1.05466	-0.717169	1.5779	0.236584	0.948324	0.924077	0.809353	0.759563	0.981646
T303_00250	-2.17765	-0.217396	-0.109102	0.576339	-0.318474	0.680951	0.0820947	0.559741	0.157217	-0.166473	-0.151373	0.32494
T303_00255	1.80322	1.60074	1.76495	2.69454	2.28336	2.52348	2.17896	2.44909	2.74486	3.04629	2.28194	3.06531
T303_00260	1.63821	1.82548	1.07317	2.43265	2.31177	2.40298	1.92994	2.53666	2.88241	2.6218	2.37934	2.60905
T303_00265	6.29091	6.22869	6.22565	7.53336	7.09721	7.75688	6.48537	7.54006	7.5206	7.55685	6.96313	7.4821
T303_00270	12.2332	12.2091	11.6587	12.2184	12.2827	11.8871	12.0773	11.5582	11.5967	11.8974	12.3592	11.5575
T303_00275	11.8454	11.8267	11.4193	11.7024	11.8503	11.5677	11.7689	11.3334	11.3247	11.5136	12.0065	11.2918
T303_00280	8.95044	8.88418	8.82925	9.22215	8.76972	8.83358	8.71197	8.76752	8.65067	8.95811	8.84382	8.84871
T303_00290	11.3042	11.1043	10.2822	9.15253	8.98651	9.10262	9.57886	9.45228	9.40074	9.62717	10.0242	9.0999
T303_00295	8.37348	8.2602	7.34128	6.54417	5.98513	5.9981	6.51963	6.58006	6.58834	6.8001	7.2981	6.40617
T303_00300	10.4087	10.3999	9.35803	8.69945	8.53308	8.60431	8.66554	9.06557	9.01311	9.21599	9.4864	9.02332
T303_00310	11.6008	11.5705	11.4867	11.4318	11.1762	11.0878	10.9877	10.9884	10.9692	10.905	10.9841	10.7914
T303_00315	8.33524	8.29877	8.22869	8.15482	7.94667	7.9453	7.72625	7.8237	7.78759	7.84144	7.6646	7.88289
T303_00320	4.49025	4.53779	4.20654	5.41347	4.88536	5.16699	5.28931	5.78461	5.86081	5.70842	5.87952	5.80012
T303_00325	9.50593	9.48869	8.70984	8.97092	8.92117	9.07916	9.07218	9.34138	9.29357	9.25651	9.09866	9.04009
T303_00330	1.15878	1.66029	1.07317	2.01118	1.96346	1.5779	3.48908	3.05457	3.16003	1.58336	1.60961	2.70347
T303_00350	10.145	10.1519	10.2052	10.4508	10.5105	10.3482	10.2922	10.3021	10.3217	10.2215	10.3469	10.2591
T303_00355	0.9864	0.158013	-0.109102	-0.144177	-0.504092	0.330738	0.236584	-0.829424	0.295013	-0.330417	0.310424	0.32494
T303_00360	1.23782	0.702227	0.356403	0.373701	0.362875	0.781046	0.0820947	0.179238	0.536472	-0.515409	0.310424	0.439113
T303_00365	0.435727	-0.449493	-0.109102	-0.708839	-0.717169	0.038852	-0.515362	0.179238	-0.358737	-0.976615	-0.151373	0.0652925
T303_00370	-0.0359245	-0.0175151	0.48328	-0.309	-0.318474	-1.57254	-0.515362	-0.144851	0.00485582	0.236528	0.0195164	0.20095
T303_00380	0.681719	0.912762	0.902013	0.478575	0.742646	0.038852	1.09448	0.0262752	0.643564	-0.0192725	0.759563	0.904241
T303_00385	2.16858	1.97369	2.76799	2.37947	2.31177	2.00791	2.35797	2.07305	2.08559	1.83631	2.76302	2.45472
T303_00390	7.00663	6.90055	7.06391	6.76629	6.2429	6.31642	6.51775	6.43186	6.53195	6.1604	6.65487	6.43741
T303_00395	6.21236	6.19888	5.66418	6.09617	5.35684	5.36545	5.72097	5.68271	5.47867	5.39722	5.45702	5.64519
T303_00410	6.41938	6.54928	6.79091	6.53356	6.66103	6.83459	6.22189	6.65209	6.52672	6.6279	6.34703	6.82771
T303_00415	3.94806	4.00632	4.48197	4.5826	4.39479	4.07099	3.6212	3.87648	3.82694	4.48094	2.76302	4.81114
T303_00420	4.22521	4.10606	3.28596	5.26009	3.84357	3.71383	4.48256	3.84252	3.87168	3.76773	3.62483	3.97221
T303_00425	7.97183	7.96858	7.53407	9.5624	8.01143	7.63511	8.6114	8.0929	8.06851	7.70317	7.90982	7.90727
T303_00435	6.83137	6.82449	6.64246	6.6602	6.824	6.81995	7.16547	7.01178	7.38345	6.84523	7.1507	6.96983
T303_00445	3.25171	3.02603	3.85413	2.98894	2.78684	3.35638	3.23783	3.63332	3.81553	3.37386	3.52903	4.00038
T303_00455	3.88807	4.20936	3.99921	4.53476	4.48487	4.73944	4.52065	4.74207	5.12381	6.37691	4.18777	4.55038
T303_00465	13.7291	13.782	13.7095	12.5082	12.9246	12.7719	12.9433	12.6941	12.5964	12.5157	13.0123	12.6001
T303_00470	4.11438	4.08449	3.76951	3.24823	3.91011	3.10922	3.18187	3.29119	2.45256	3.81755	2.96481	3.70184
T303_00485	5.19701	4.99058	5.21627	5.63101	5.99173	5.7459	5.28489	5.7361	5.59666	6.15072	5.85433	5.69775
T303_00490	9.24552	9.31428	9.33613	9.89668	10.0998	9.67474	10.1454	9.40628	9.36988	9.82784	10.5536	9.54751
T303_00495	10.3723	10.4151	10.4169	10.9858	11.2245	10.7897	11.2175	10.4657	10.4544	10.9298	11.7036	10.6847
T303_00500	8.6807	8.77812	8.73397	9.28811	9.58378	9.16039	9.58269	8.8139	8.76665	9.306	10.1581	9.11555
T303_00505	8.36029	8.36403	8.4277	8.87121	9.18913	8.74612	9.1617	8.43195	8.4036	8.92355	9.78801	8.77961
T303_00510	5.46682	5.26925	5.59561	5.50632	5.91046	5.92614	6.56409	5.74838	5.69331	5.62693	6.79826	5.54675
T303_00515	7.79854	7.86244	7.89238	8.34887	8.7694	8.41282	8.77952	8.13033	8.04	8.49493	9.35761	8.43336
T303_00520	7.51891	7.59984	7.67864	7.80382	8.41978	8.15163	8.21113	7.29107	7.29791	8.47022	9.04338	7.70388
T303_00525	11.1704	11.2469	11.2628	11.791	12.0924	11.603	11.7152	10.5651	10.9166	11.5835	12.2425	11.01
T303_00530	9.80782	9.81652	9.86248	10.2915	10.579	10.203	10.3234	9.11145	9.52631	10.0935	11.0195	9.52244
T303_00535	8.1023	8.11544	8.25561	8.97877	9.20436	8.48879	8.7095	7.53298	7.87535	8.70075	9.38499	8.1292
T303_00540	9.37245	9.3819	9.47645	9.89638	10.1379	9.7577	9.89916	8.6006	9.09382	9.59682	10.7064	9.04686
T303_00545	9.06019	9.07234	9.12672	9.76356	9.95586	9.43653	9.59412	8.32635	8.78504	9.42065	10.3466	8.85675
T303_00550	10.2346	10.2513	10.3289	10.8967	11.0764	10.6102	10.7853	9.4989	10.0203	10.5208	11.5241	9.98063
T303_00555	10.1775	10.1784	10.2425	10.7568	10.8993	10.5199	10.6772	9.45649	9.93126	10.3761	11.376	9.8331
T303_00560	8.19063	8.21313	8.31918	8.98016	9.05481	8.51628	8.77638	7.48425	7.93784	8.56515	9.48024	7.99155
T303_00565	9.59564	9.71222	9.75557	10.282	10.4256	10.0584	10.1976	8.90893	9.42158	9.87272	10.9199	9.29755
T303_00570	8.90765	8.96056	9.03809	9.3979	9.59213	9.28841	9.42162	8.0947	8.67455	9.07358	10.2628	8.49117
T303_00575	9.37464	9.47138	9.50804	9.80748	9.97486	9.82721	9.96022	8.71569	9.21652	9.41338	10.7465	8.91001
T303_00580	8.04026	8.21375	8.24165	8.63462	8.75622	8.43891	8.69166	7.39138	7.95419	8.25025	9.48344	7.70174
T303_00585	6.75281	6.81142	6.93246	7.53108	7.65323	7.08888	7.42754	5.95852	6.62474	7.26975	8.2485	6.75517
T303_00590	8.82327	8.91315	8.9764	9.44153	9.53096	9.30427	9.49474	8.24472	8.79124	9.07921	10.3961	8.61248
T303_00595	10.0217	10.086	10.1478	10.5687	10.7276	10.5081	10.7136	9.47208	10.0151	10.2491	11.4928	9.80759
T303_00600	8.22256	8.40105	8.31706	8.88111	9.01622	8.77864	8.97055	7.75766	8.24257	8.52147	9.78301	8.12281
T303_00605	8.28087	8.35505	8.44972	9.02684	9.15401	8.75153	9.15293	7.81935	8.26685	8.63628	9.87825	8.20429
T303_00610	10.3717	10.4684	10.4952	11.0355	11.1266	10.8662	11.2727	10.0045	10.4349	10.7043	11.9676	10.28
T303_00615	7.61271	7.76493	7.78331	8.30051	8.38553	8.15046	8.58603	7.36271	7.74312	7.93186	9.1261	7.59109
T303_00620	9.67344	9.7765	9.72319	10.5356	10.6321	10.1853	10.6678	9.5192	9.79033	10.1158	11.2196	9.76307
T303_00625	9.75653	9.83642	9.74373	10.7525	10.809	10.2418	10.7978	9.57348	9.86433	10.277	11.2463	10.0203
T303_00630	9.22687	9.25546	9.34634	10.2164	10.2547	9.4622	10.1273	8.92929	9.17026	9.65158	10.563	9.44106
T303_00635	8.15161	8.24691	8.52678	8.404	8.48361	8.73095	8.10667	8.34567	8.35173	8.48224	8.01397	8.1855
T303_00640	9.18853	9.16037	9.42699	8.28252	9.37373	9.23205	8.8029	8.98776	8.993	9.24016	8.92772	9.0942
T303_00645	5.91755	5.93521	6.44808	4.52255	5.618	5.80356	5.24903	5.59023	5.32626	5.55239	5.38848	5.49488
T303_00650	6.38507	6.31229	7.05372	5.41347	6.13376	6.68596	6.19857	6.37558	6.32228	6.38023	6.40794	6.46295
T303_00655	9.74875	9.84025	9.618	10.2449	10.415	10.349	10.1887	10.4206	10.4697	10.2474	10.2645	10.2992
T303_00660	4.66487	4.92532	4.75777	5.61959	5.31534	5.01597	5.34982	5.13243	5.23073	5.18207	5.21022	5.23919
T303_00665	3.90027	4.09532	3.7942	4.47263	3.74284	3.18427	2.6606	2.84184	3.16003	4.01836	2.17748	3.47972
T303_00670	6.02173	6.00003	5.84046	6.20334	5.65728	5.42855	4.3534	4.8824	5.11917	5.74749	4.3726	5.3455
T303_00685	6.55095	6.66283	6.65767	6.69326	6.84723	6.06912	6.43239	6.26881	6.13078	6.76752	5.01691	6.73155
T303_00690	2.32156	2.19118	1.22615	2.87828	2.9403	2.12681	2.51721	1.90771	2.08559	3.01246	1.37784	2.72614
T303_00695	6.23662	6.08669	6.09265	6.17045	6.11574	5.65648	6.07344	5.81994	5.82144	5.87766	5.22776	6.00634
T303_00700	8.8651	8.82564	8.81273	7.03272	8.0894	7.2083	7.82623	6.70345	6.2814	7.93582	8.6159	7.68013
T303_00710	12.3815	12.2871	12.0922	10.0795	11.0936	10.3526	10.9217	9.94423	9.59255	11.0313	11.7159	10.6071
T303_00720	0.435727	0.45563	0.217283	0.835232	-0.717169	0.330738	-1.11927	-0.339041	0.420788	0.642472	0.310424	-1.62508
T303_00740	3.41366	3.04849	3.59784	4.31162	3.55359	3.93637	3.2917	4.00486	3.5931	3.70558	2.71407	3.5702
T303_00745	7.66727	8.06538	7.91858	6.95419	7.13745	7.05304	7.99066	7.41276	7.72647	6.97603	7.68141	7.35605
T303_00750	7.9382	8.03898	8.52355	7.32764	7.62237	7.68845	7.2754	7.65459	7.62884	7.39071	7.16215	7.52556
T303_00755	10.249	10.293	10.2072	8.39649	8.59796	8.95675	9.51989	8.87293	8.98761	7.98406	9.59558	8.0822
T303_00760	8.06892	7.98905	8.07095	7.7294	7.15617	7.66898	7.25295	7.46764	7.23616	7.38741	7.30018	7.31831
T303_00765	9.12854	9.05442	9.11206	9.23155	8.76716	8.79557	8.43611	8.581	8.45504	8.77039	8.30589	8.70347
T303_00770	9.38878	9.33556	9.30613	9.14632	8.68096	8.92496	8.61537	8.71452	8.61986	8.67969	8.62999	8.50229
T303_00775	8.55757	8.62914	8.6923	9.03654	8.36619	7.93583	9.05346	8.45928	8.61822	8.28475	8.47197	8.47996
T303_00780	8.69039	8.78441	8.97032	10.2079	10.8804	10.3933	9.84727	10.1506	10.4442	10.3202	10.7011	10.1835
T303_00785	3.60469	3.55145	3.83045	5.32482	5.524	4.88151	4.80008	4.81977	5.20473	5.02978	5.46444	4.78978
T303_00790	6.55674	6.61848	6.65262	8.19481	8.37547	7.95806	7.71232	7.88338	8.20044	7.86473	8.2415	7.64933
T303_00795	7.22362	7.35038	7.33813	8.92845	8.95815	8.49203	8.30962	8.42909	8.73634	8.53419	8.76378	8.42732
T303_00800	8.28959	8.29643	8.5863	8.4123	8.23465	8.38127	7.94656	8.14433	8.15986	8.24843	7.80123	8.23869
T303_00805	8.28437	8.30636	8.301	8.54878	8.22721	7.91602	8.31397	7.91641	7.8293	8.09377	8.30227	7.95663
T303_00810	9.16976	9.20792	9.30962	9.10852	9.14466	8.95675	9.28691	8.9222	8.80392	8.98616	9.27644	8.8689
T303_00815	8.33524	8.25054	8.14719	7.89191	7.65114	7.56927	7.35664	7.38058	7.2595	7.38163	7.46549	7.30426
T303_00820	9.96072	9.86062	9.70703	9.67272	9.52774	9.5634	9.03844	9.26331	9.06371	9.35616	9.2796	9.32542
T303_00830	3.51234	3.80995	3.7942	3.61323	3.92858	7.7391	4.13501	6.1558	5.45313	5.88469	5.17899	6.99222
T303_00835	8.62482	8.57698	8.57343	8.46948	9.11801	8.67594	8.67191	8.13326	7.93191	8.70836	9.1693	8.00378
T303_00840	7.32439	7.29392	7.14172	7.09693	7.47	7.30814	7.32469	6.60729	6.47328	7.19351	7.60039	6.33974
T303_00860	2.16858	2.3075	2.6101	2.11243	1.40129	1.87831	2.21659	2.03346	2.04709	1.6727	1.71288	2.0136
T303_00865	10.6584	10.844	10.28	10.3735	10.5487	11.8375	11.1707	11.6753	11.4735	11.1275	10.9548	12.2434
T303_00870	11.0076	11.2427	10.6217	11.1877	11.1664	12.1435	11.5346	12.0665	11.8531	11.6291	10.9504	12.6917
T303_00875	7.82677	7.96268	7.53132	8.24399	8.11833	8.85348	8.54595	8.82009	8.69687	8.63489	8.00127	9.58675
T303_00880	11.8106	12.0337	11.4369	12.0445	11.9334	12.8354	12.4898	12.8705	12.714	12.3608	12.0545	13.345
T303_00885	11.5802	11.7747	11.1466	11.8138	11.655	12.5737	12.263	12.6793	12.4971	12.024	11.6637	12.9411
T303_00910	1.15878	0.584191	0.707786	2.43265	2.68193	2.78691	1.97455	2.29019	2.4228	2.81077	2.17748	2.93516
T303_00915	7.32665	7.4476	8.00836	9.0799	9.13351	9.11196	8.37347	8.1782	7.40929	9.20082	8.99426	8.97445
T303_00920	6.8722	6.88659	7.28578	7.42107	6.99361	6.62161	6.67805	6.51507	6.53021	6.64456	6.30427	6.80659
T303_00925	6.24621	6.20639	6.33275	5.91416	5.85845	5.26532	4.80626	5.07995	4.78089	5.51362	4.22319	5.30466
T303_00935	11.098	11.1959	11.2643	11.0872	11.0755	10.2528	11.5285	10.5378	10.4945	10.786	11.4874	10.5137
T303_00940	6.60971	6.62969	6.47887	6.44088	5.7275	5.84751	6.05538	5.84589	5.70262	5.93972	5.44956	6.08518
T303_00945	9.37573	9.32035	9.31895	9.45985	8.68232	8.69971	8.91192	8.67003	8.54887	8.78392	8.76791	8.85836
T303_00950	8.5333	8.52486	8.38567	7.91428	7.29517	7.28276	7.54495	7.2571	7.08522	7.37914	7.54111	7.37051
T303_00955	10.7383	10.6084	10.3473	10.327	10.2703	10.0418	10.1951	10.0436	9.73237	10.2879	10.2691	9.7562
T303_00960	8.8748	8.84341	8.80668	9.13684	9.12903	8.37428	8.7165	8.45741	8.60792	8.42795	8.85727	8.30701
T303_00965	5.49525	5.30234	5.4556	6.18989	6.69513	6.13207	6.22651	5.92375	6.03812	6.11331	6.60204	5.97119
T303_00970	8.88902	8.53185	8.21504	9.18194	9.56067	8.85204	8.81598	8.35222	8.25635	8.74068	9.20434	8.59142
T303_00975	7.505	7.75301	7.25498	8.37755	7.45972	7.41813	7.83985	7.97767	8.00779	7.63534	7.20485	7.60032
T303_00980	8.75228	8.52586	6.33275	9.17269	7.45256	6.48358	7.53195	7.77277	7.72113	6.98041	7.41661	7.28339
T303_00985	13.1104	13.0191	10.9683	13.8359	11.1046	10.4278	11.882	11.5667	11.7768	10.8872	11.324	11.7018
T303_00990	8.04714	8.05085	7.91437	8.39356	7.82567	7.32482	7.61794	7.51243	7.60502	7.61365	7.24417	7.76331
T303_00995	7.77471	7.72888	7.68855	7.95632	7.45654	7.27741	7.34713	7.30257	7.37861	7.34557	7.3105	7.44329
T303_01000	8.5416	8.49144	8.5003	8.71664	8.40708	8.30976	8.36878	8.31504	8.3728	8.21071	8.14727	8.36097
T303_01005	7.72242	7.74272	7.78562	7.73537	7.60454	7.48087	7.50939	7.46019	7.39019	7.19539	7.17124	7.45691
T303_01010	8.50212	8.53434	8.67413	8.44097	8.38344	8.30556	8.17455	8.14492	8.2292	8.11285	7.84167	8.28046
T303_01015	8.25913	8.29055	8.49372	8.14788	8.35727	7.96406	7.69909	7.74546	7.72266	7.99168	7.52435	7.92452
T303_01020	8.05739	8.14896	8.33715	8.19577	8.14177	7.9527	7.65524	7.62159	7.63534	7.91308	7.56977	7.74608
T303_01025	5.93248	5.97386	6.50714	5.56704	6.22994	5.93431	4.99129	5.57307	5.67133	5.80048	5.63848	5.90567
T303_01030	8.28495	8.22858	8.80592	7.98274	8.73867	8.33828	7.64837	7.98871	7.94832	8.3102	7.97489	8.21635
T303_01035	11.1843	11.2546	11.5291	10.1887	10.96	10.6948	11.3857	10.8294	10.8517	10.7797	11.3973	10.8067
T303_01040	9.73625	9.62757	9.15737	7.72274	7.32422	7.05429	7.80013	7.16963	7.07808	7.52946	7.60039	7.48127
T303_01045	7.56466	7.51569	7.749	7.44715	7.8195	7.87484	7.31822	7.9313	7.86086	7.72748	7.40702	8.0136
T303_01050	10.8714	10.9652	10.957	9.92058	10.461	10.4153	10.3354	10.4964	10.4631	10.2417	10.1865	10.3011
T303_01055	7.75637	7.88836	7.53407	9.27656	9.01189	8.85707	8.91621	9.15966	9.08018	9.07384	8.50607	9.14503
T303_01060	0.138991	0.584191	0.599896	-0.495112	0.467593	-0.552673	0.728383	-0.563496	0.157217	-1.6586	0.759563	-1.22651
T303_01065	0.138991	0.584191	0.48328	-0.495112	0.127447	0.192164	0.728383	-0.829424	0.157217	-0.72766	0.310424	-0.25157
T303_01070	-0.466039	-0.449493	-0.800626	0.98516	1.10923	0.038852	0.236584	0.179238	-0.358737	1.58336	0.0195164	0.735733
T303_01080	5.39966	5.29766	5.84932	5.24159	5.41364	5.20353	4.78763	4.82558	4.34612	5.22701	5.4383	5.19518
T303_01085	12.5278	12.3511	12.0214	10.9101	11.0057	10.9926	10.2746	10.6027	10.5201	10.8043	10.6221	10.8032
T303_01090	6.71533	6.64819	6.9227	6.20907	6.53265	6.34123	6.61957	6.22992	6.27933	6.40651	6.27714	6.30628
T303_01095	8.00115	8.03547	8.20357	8.2144	8.5122	8.29766	8.94521	8.42718	8.43282	8.35854	8.42854	8.58871
T303_01100	8.46923	8.43927	8.56986	8.73131	8.74356	8.49341	9.28608	8.73202	8.78065	8.64043	8.55249	8.73595
T303_01105	3.34392	3.47059	3.58374	3.7764	3.74284	3.46571	4.31055	4.04524	3.84948	3.8657	3.92286	3.85368
T303_01110	9.05133	9.04467	9.11084	9.15624	9.10005	8.85563	9.13708	8.88375	8.71271	8.88025	8.92436	8.75846
T303_01115	4.77497	4.83129	4.94028	3.71333	4.18043	3.85832	4.03326	3.89869	4.18704	3.95744	3.90115	4.16705
T303_01120	7.60062	7.58359	7.76626	7.65932	7.77045	7.52394	7.92754	7.78325	8.01404	7.38988	7.2929	7.64413
T303_01125	7.31872	7.37169	7.66281	7.38779	7.3146	7.61237	6.72286	7.36271	7.14909	7.12986	7.0334	7.16394
T303_01130	7.30846	7.28331	7.73073	7.10104	7.29961	7.46403	6.47376	7.11496	7.09705	7.18309	6.87958	7.07843
T303_01135	2.93339	2.38014	3.52596	2.53347	2.31177	2.63469	2.42379	2.14912	2.45256	2.1789	2.21315	2.15397
T303_01140	9.82852	9.77419	9.97338	9.75527	10.0528	10.0784	8.98357	9.63368	9.63535	9.90548	9.51325	9.77959
T303_01145	8.18191	7.97299	8.21904	8.17836	8.50606	8.30714	7.08766	7.94136	7.88561	8.40205	8.01397	7.97863
T303_01150	8.10494	8.07635	8.12242	8.71798	8.5436	8.61494	8.29376	8.5156	8.45917	8.51809	8.72454	8.77384
T303_01155	11.0502	11.0797	10.9993	12.0024	11.7552	11.605	11.429	11.5623	11.473	11.6472	11.6902	11.6754
T303_01165	4.96698	5.03625	4.75777	5.14929	4.92728	4.82986	5.23535	5.321	5.50731	4.93365	4.5712	5.08987
T303_01175	2.55553	2.51529	2.6101	3.04124	2.90344	2.16437	2.14033	2.93073	2.39241	2.75049	2.49976	2.79208
T303_01230	-0.235012	-1.51932	-2.17765	-0.144177	-0.717169	-0.552673	0.376118	-0.829424	-2.17765	0.453731	0.43648	-0.658205
T303_01250	-2.17765	-2.17765	-0.800626	-0.959829	-0.967261	-1.14754	-0.785946	-2.17765	-1.58728	-0.515409	-0.345258	-1.62508
T303_01255	-1.08164	-0.726224	-2.17765	-2.17765	-0.717169	-0.327465	0.728383	-0.563496	-0.846008	-0.166473	-0.569307	-0.914553
T303_01270	-1.52798	-2.17765	-0.304938	-0.495112	0.127447	-1.14754	0.0820947	-0.829424	-1.58728	0.728324	0.659698	-0.914553
T303_01275	-1.52798	-1.51932	-2.17765	-1.6496	-0.504092	-1.57254	-2.17765	-1.1557	-1.58728	0.11429	-0.834663	-0.914553
T303_01280	-0.0359245	-0.217396	1.07317	0.576339	1.5518	0.192164	1.62879	1.25414	0.536472	2.37797	1.89958	0.822446
T303_01285	7.11267	6.91284	7.11747	7.39451	8.24113	7.86775	7.94516	8.19007	7.68084	8.81981	8.16502	7.67504
T303_01290	4.29155	4.2775	3.62561	5.04215	5.78182	4.88151	4.92466	5.2276	4.83273	6.12918	5.15168	5.08549
T303_01295	13.8385	13.8911	13.1063	14.4321	13.0922	12.7587	13.69	13.372	13.3722	12.9281	13.4542	13.337
T303_01300	10.0262	10.0614	9.96644	9.87177	9.40435	9.07053	9.64826	9.31712	9.27547	9.18192	9.38328	9.28901
T303_01310	9.29111	9.26148	9.34006	7.93286	8.01305	7.68764	8.43012	7.72463	7.73103	7.74175	8.34861	7.86576
T303_01315	8.93792	8.88691	8.80895	7.76612	7.69089	7.23723	8.07373	7.50611	7.38248	7.44402	7.89548	7.41566
T303_01320	6.91791	6.922	6.88728	6.75459	7.09313	7.2645	7.35453	7.1501	7.15928	7.00964	7.28977	7.26609
T303_01325	4.82702	4.65953	4.66712	4.86001	5.06299	4.67585	5.19822	4.83136	4.94168	4.94266	4.24057	5.03645
T303_01330	9.76489	9.66848	9.88762	8.12837	7.79707	7.22839	9.28359	8.8306	8.8805	7.34812	8.63534	9.20476
T303_01335	13.1548	13.1234	13.244	11.2567	11.0582	10.5411	12.5828	12.1869	12.3559	10.4956	11.9332	11.5637
T303_01340	12.0995	12.0628	12.1063	9.788	10.1744	9.66044	11.0524	10.6131	10.871	9.47035	10.8575	8.99822
T303_01345	11.5424	11.4909	11.5109	8.97765	9.70638	9.23922	10.1884	9.66661	10.0595	8.82925	10.2188	8.21535
T303_01350	10.3706	10.2681	10.2935	8.0196	8.70993	8.15046	8.94065	8.23603	8.72686	7.86236	9.03749	7.2089
T303_01355	12.4382	12.4014	12.4206	10.2206	10.978	10.3753	10.9597	10.1506	10.6848	9.96762	10.9302	9.30157
T303_01360	3.63421	3.93578	3.52596	3.1244	3.56544	3.46571	2.60494	2.86458	3.2644	3.37386	3.34837	3.42534
T303_01375	2.39237	2.41513	2.36847	2.53347	2.33963	2.40298	2.32391	2.67174	2.94656	2.86863	3.00606	2.79208
T303_01380	11.4071	11.3507	11.394	10.5494	9.90927	9.25345	10.5696	10.1538	10.2496	9.20877	10.0099	9.81917
T303_01390	10.9229	10.9013	10.8427	10.1755	9.49656	8.92804	10.1921	9.74702	9.99095	8.79981	9.7572	9.14319
T303_01405	11.2143	11.1951	10.9993	10.1755	10.1236	9.73096	10.514	10.0024	10.2807	9.54101	10.2169	9.1752
T303_01410	7.90074	7.91075	7.71304	7.61399	7.56378	6.61992	7.40633	6.89513	7.15702	7.03091	6.14949	6.62401
T303_01415	9.78518	9.86478	9.80404	9.47637	9.78922	9.80936	9.8037	9.72505	9.74182	9.57345	9.63288	9.66546
T303_01420	6.31617	6.44731	6.41663	6.61058	6.99032	7.44889	6.30719	7.0692	7.0134	7.0235	6.66778	7.08502
T303_01425	5.66573	5.60477	5.60611	5.56108	5.90114	6.52206	5.3242	6.10895	5.99073	6.09525	5.51532	6.16201
T303_01430	9.50767	9.49458	9.55665	9.21077	9.67819	9.93672	9.05053	9.86749	9.7834	9.70633	9.31798	9.81207
T303_01435	2.12766	2.85817	3.12012	3.18764	3.29361	3.51014	2.35797	2.95212	3.02789	2.94234	3.42641	2.81341
T303_01440	2.39237	2.88338	2.71726	3.42922	3.01131	3.16587	2.01781	2.44909	3.04753	3.2487	3.62483	3.18469
T303_01445	4.37259	4.50568	4.61956	4.04754	4.3612	4.518	4.01202	4.40462	4.4894	4.37845	3.92286	4.82171
T303_01450	8.91443	8.95128	8.91582	7.78733	8.30258	8.44798	8.0686	8.33807	8.39978	8.34672	8.16616	8.28762
T303_01455	6.67861	6.57465	6.52384	5.8175	6.30251	6.62666	5.88184	6.32318	6.35416	6.60397	5.79966	6.28162
T303_01460	4.82702	5.18052	5.38015	6.36767	6.44719	6.55954	5.99442	6.2495	6.41022	6.37358	6.33292	6.40266
T303_01465	4.58398	4.71675	4.99986	5.96242	6.20175	6.09122	5.60872	6.05065	5.86911	6.16618	5.72441	6.27009
T303_01470	9.83806	9.85327	9.9813	8.88708	8.96375	9.16387	8.43959	8.88514	9.35691	8.99971	8.78208	8.93212
T303_01475	10.8192	10.8162	10.6338	9.23507	9.41523	9.46597	8.78305	9.26438	9.56727	9.37042	9.10252	9.27154
T303_01480	11.9355	11.8676	11.0429	11.6131	10.1012	9.65034	10.1305	10.4566	10.5273	9.36247	8.99905	9.84901
T303_01525	-1.52798	-2.17765	-2.17765	-1.6496	-1.26999	-2.17765	-0.0909438	-1.1557	-1.16955	-0.0192725	-0.569307	-1.62508
T303_01560	0.9864	1.66029	1.15169	1.30334	1.59867	1.52114	1.97455	2.14912	1.00664	2.2676	2.06487	1.72934
T303_01565	10.4752	10.4854	10.2065	11.0239	10.5328	10.4136	10.7612	10.5555	10.3547	10.7306	10.6693	10.2174
T303_01570	9.08111	9.04781	9.2562	8.63391	9.05402	9.0999	8.06731	8.80069	8.64343	8.91242	8.53938	9.00345
T303_01575	6.20008	6.10556	6.27691	5.35957	5.84393	6.05419	5.15042	5.85727	5.64579	5.68713	5.27915	5.75122
T303_01585	5.82459	5.71067	5.87848	5.42664	5.60945	5.75516	4.67051	5.53813	5.52843	6.12523	5.28753	6.03159
T303_01595	3.06925	2.95646	2.99792	3.00658	3.19028	3.14723	2.63304	2.79525	2.5928	3.41327	2.37934	2.93516
T303_01600	0.294975	0.584191	0.356403	0.667897	1.10923	1.12373	0.923014	0.767076	1.36067	1.48813	0.659698	1.05511
T303_01605	1.75028	1.97369	0.902013	2.58135	2.59212	1.83239	0.923014	1.67021	1.00664	2.92426	1.80925	2.31217
T303_01615	1.38398	1.25937	2.07808	3.18764	4.34755	3.79986	4.28422	3.22242	3.04753	4.0437	4.05648	3.82246
T303_01620	12.0105	11.9736	11.8189	11.9699	12.0208	11.3009	11.9323	11.0467	11.0031	11.4949	11.9211	11.1437
T303_01625	11.7175	11.7063	11.6348	11.2745	11.3673	10.8749	11.5707	10.7481	10.75	10.9675	11.5039	10.5942
T303_01630	8.03266	7.99701	8.16623	8.46231	8.23465	7.76072	7.7947	7.8453	7.7707	7.85998	7.99744	8.00725
T303_01635	7.6938	7.55348	7.33077	7.23432	6.96035	6.9982	6.63006	6.71758	6.70575	6.94946	6.89064	6.93984
T303_01640	11.1208	11.045	10.8773	10.7501	10.3476	10.5074	9.99396	10.1758	10.11	10.3568	10.2448	10.4315
T303_01650	9.26127	9.18434	9.13278	9.16068	8.71692	8.61579	8.2088	8.52856	8.45367	8.64182	8.47105	8.44707
T303_01655	10.2678	10.185	10.0764	9.80228	9.5816	9.79764	9.7373	9.61557	9.52719	9.53171	9.88673	9.63902
T303_01660	8.3358	8.26919	8.23152	8.26338	7.76404	7.76684	7.91544	7.77876	7.62721	7.6683	7.83166	7.9804
T303_01665	7.99548	7.89844	7.83032	7.71404	7.16885	7.3966	7.59491	7.40308	7.3757	7.19067	7.60879	7.41392
T303_01670	5.79876	5.88617	5.67419	5.91883	5.53308	5.17621	5.45194	5.37348	5.2478	5.41351	5.38066	5.52429
T303_01675	9.28995	9.27375	9.1349	9.16387	8.7761	8.71601	9.07218	8.80143	8.75176	8.6807	8.89687	8.84645
T303_01680	7.18799	7.2534	7.13569	7.07305	6.74547	6.72889	7.10155	6.81712	6.71806	6.6894	6.92061	6.73435
T303_01685	2.45986	3.04849	2.71726	2.14466	2.6151	2.85739	2.28901	2.35586	2.5928	2.72982	1.37784	1.89856
T303_01690	2.12766	2.3075	2.40098	1.12096	2.06709	2.23666	1.73631	2.07305	1.92502	1.91164	1.89958	0.981646
T303_01695	2.7021	2.80639	2.6912	1.61078	2.33963	2.2715	2.57629	2.22138	2.08559	1.53653	1.71288	2.21934
T303_01700	7.48387	7.323	7.47039	7.7294	7.13646	7.41132	6.99327	7.06429	7.09351	7.05603	7.22246	7.28911
T303_01705	6.94467	6.88503	7.15964	7.20309	6.70051	6.9139	6.45421	6.56799	6.66502	6.56366	6.6901	6.82771
T303_01710	8.3925	8.42217	8.59115	8.44583	8.12034	8.2466	7.97016	8.1391	8.16267	8.08057	8.20155	8.3056
T303_01715	3.54378	3.68648	3.85413	3.32055	3.55359	4.08084	3.18187	4.06501	3.87168	3.98387	3.61153	3.80126
T303_01720	5.38671	5.45307	5.38015	5.75363	5.95167	5.93431	5.26258	5.56615	5.57652	5.97087	5.42315	6.06309
T303_01725	9.92515	9.96061	10.5157	9.10494	9.24544	10.5281	9.84201	10.3361	10.1381	10.5236	10.4232	10.5732
T303_01730	10.6415	10.6623	11.0412	10.2038	10.8854	10.653	10.643	10.4371	10.4768	10.8769	11.0902	10.6508
T303_01735	10.3996	10.4637	10.7374	9.66249	10.2999	10.3702	10.3707	10.1818	10.2388	10.3403	10.7939	10.0505
T303_01750	3.86335	3.31253	3.13952	3.71333	2.36696	2.40298	2.10064	1.99275	2.32964	2.23863	2.10339	2.45472
T303_01755	3.15321	3.07061	3.55514	3.63608	2.44599	2.6612	3.25601	3.34069	3.14188	3.06291	2.73875	3.46631
T303_01765	4.62131	4.49754	4.56322	5.26743	4.52789	4.56087	4.99671	4.72353	5.25204	5.25259	4.67716	5.23919
T303_01770	5.1821	4.97307	4.97848	5.44293	4.88063	4.85878	5.106	5.03053	5.29374	5.41997	4.68353	5.12014
T303_01775	5.04047	5.06958	5.24341	5.22284	4.66083	4.75798	5.38742	5.15566	5.41207	5.44555	5.24078	4.90851
T303_01785	1.85428	1.97369	2.07808	1.12096	0.362875	1.04539	0.828979	0.66713	1.08474	1.02826	0.310424	0.822446
T303_01790	5.17207	5.29297	5.83749	5.68131	5.67925	5.32871	5.5399	5.32511	5.45681	5.54057	5.13318	5.60906
T303_01795	0.435727	1.00753	0.0633008	0.753989	0.823794	1.04539	1.4508	0.443711	1.22929	0.349213	0.659698	0.0652925
T303_01800	3.23254	3.31253	3.30327	3.14047	3.54165	3.89229	3.23783	3.59303	3.83825	3.62952	2.90063	3.26429
T303_01810	7.4122	7.36611	6.67937	7.58125	6.44879	6.23934	6.93944	6.78171	6.88832	6.10531	6.53315	6.67733
T303_01815	9.23803	9.15553	9.07508	8.15036	7.49731	6.93442	8.38746	7.89033	7.76627	7.08886	7.66379	7.85423
T303_01820	12.0023	11.937	11.9589	11.3507	10.3201	9.71898	11.319	10.9056	10.8525	9.95849	10.665	10.6431
T303_01825	5.91455	5.9502	6.46932	5.42991	5.37378	5.72406	5.45194	5.97167	5.84407	5.31635	5.79966	5.45812
T303_01830	7.41114	7.23638	7.59066	7.0897	6.99908	7.16727	6.85696	7.24198	7.14112	7.03618	6.98521	6.90052
T303_01835	6.7084	6.59005	6.79397	6.6713	6.56988	6.4364	6.37739	6.42231	6.53021	6.33476	6.21912	6.38317
T303_01840	10.8387	10.713	10.243	11.1194	9.92257	10.7218	9.41304	10.1362	10.1034	10.2949	9.79391	11.0865
T303_01845	11.036	10.9253	10.3575	10.7197	9.59105	10.451	9.0859	10.1671	10.2058	9.86193	9.36209	10.6946
T303_01850	14.0789	14.031	13.3566	13.7453	12.619	13.4399	12.731	13.4656	13.4842	12.8246	12.6475	13.7933
T303_01855	11.3417	11.2948	10.5006	11.0464	10.1281	10.8633	10.6315	11.1426	11.0656	10.5006	10.4537	11.3201
T303_01860	8.79863	8.37296	7.40678	8.8163	8.25354	8.37778	7.76882	7.40793	7.39499	8.55894	8.72029	8.31545
T303_01865	8.20361	7.68922	6.99769	8.55553	7.91808	7.93312	7.09273	7.10783	7.0721	8.33051	8.35061	8.06285
T303_01870	7.44067	7.05968	6.62192	8.24538	7.70569	7.78352	6.83596	6.84597	6.70111	8.05898	8.1258	7.7447
T303_01885	1.75028	1.47371	1.42894	2.79949	1.68807	0.330738	0.620245	0.860545	1.22929	2.23863	0.659698	2.34183
T303_01895	-2.17765	-1.51932	-1.13159	-0.495112	0.127447	-0.552673	-2.17765	-2.17765	-1.16955	0.349213	-0.834663	-0.914553
T303_01900	7.51693	7.65852	7.90306	7.35545	8.06561	9.10232	6.6491	8.14201	7.85321	8.24024	7.62708	8.34413
T303_01905	1.38398	1.77249	2.07808	1.61078	2.54504	3.28998	2.01781	2.56471	2.23006	2.97783	2.21315	2.55942
T303_01910	-0.466039	-0.0175151	-0.800626	0.835232	0.362875	1.63252	0.236584	1.10932	1.29648	0.958916	0.310424	0.0652925
T303_01915	8.8388	8.85819	9.24924	8.18661	8.79258	9.267	8.8083	8.9055	8.81148	8.9436	8.95891	8.90784
T303_01920	3.44731	3.64286	3.80638	3.82694	4.78761	4.76411	4.25739	4.552	4.33018	4.99988	4.89044	4.23185
T303_01925	6.91491	6.94163	7.01092	7.29301	6.40825	6.04667	6.32237	6.35364	6.38149	6.18528	6.07875	6.40792
T303_01930	7.86306	7.75898	7.84959	7.86072	6.96929	6.67949	6.99733	7.01305	6.97419	6.5622	6.66778	6.85239
T303_01935	12.0171	12.0676	11.9426	11.6912	11.5901	11.1921	11.8947	11.1864	11.1348	11.3356	11.5714	11.2729
T303_01940	8.96685	8.84019	8.94263	9.51695	10.0199	9.79334	9.84895	9.61515	9.48528	9.75716	9.72687	9.5784
T303_01945	11.487	11.4411	11.6175	8.64204	8.31316	8.09015	8.38539	8.25821	8.24044	8.12279	8.35011	7.99155
T303_01950	4.15567	3.83601	3.967	3.29206	2.78684	3.08984	3.20076	2.9732	3.79244	3.17417	3.95481	4.07291
T303_01955	4.38132	4.10606	3.90034	3.4932	3.61187	3.68828	3.78041	3.62001	3.87168	3.65167	4.12362	4.445
T303_01960	6.74607	6.70055	6.70889	5.92811	5.74844	5.85901	6.20795	5.95057	6.11225	6.1604	6.49382	6.45788
T303_01965	7.01226	6.85349	6.88153	6.44413	6.20932	6.1297	6.31372	6.32932	6.47509	6.35851	6.52785	6.64498
T303_01970	11.259	11.273	11.2971	10.2079	10.5789	10.4252	11.0298	10.6056	10.5837	10.4525	10.902	10.4175
T303_01975	4.0169	4.22916	4.39588	7.6226	6.12977	5.96921	6.33953	6.04817	6.59503	5.70047	6.47006	5.84483
T303_01980	9.34343	9.3554	9.57234	8.36349	9.08855	9.45843	9.24684	9.10132	8.99078	9.02458	9.17525	9.16539
T303_01985	6.98675	6.96691	7.06264	6.28152	6.76615	6.98777	6.92246	6.80541	6.59169	6.75351	6.90024	6.77024
T303_01990	0.435727	1.33441	0.902013	2.23725	1.77226	1.63252	1.78721	2.22138	2.36137	1.71537	1.66217	1.81643
T303_02000	2.93339	2.26976	2.07808	4.04754	3.01131	3.27289	2.99964	3.9421	3.83825	3.40025	3.0658	3.70184
T303_02005	8.53379	8.46193	7.79483	7.82884	7.69764	7.71241	7.85559	8.01118	8.0649	8.12081	8.09983	7.87847
T303_02010	9.34119	9.29533	9.68141	9.44557	9.31595	9.63349	9.04792	9.37196	9.41167	9.27446	9.00987	9.29755
T303_02015	6.68038	6.71291	7.21897	7.02083	6.95022	7.11069	7.18102	7.37761	7.48414	6.97163	6.8459	7.09268
T303_02020	6.80241	6.66646	6.9668	6.68644	5.42669	5.23916	5.23535	4.89902	4.71489	5.50453	5.82581	5.64816
T303_02025	10.5452	10.619	10.5442	10.3553	10.3404	9.79297	10.6069	9.70472	9.84465	9.93808	10.7147	9.5937
T303_02030	5.56588	5.46564	5.22537	7.09899	5.81941	5.82717	6.37115	6.55756	6.52847	6.33818	5.90155	6.7203
T303_02035	5.66215	5.53887	4.10166	5.69226	4.18812	4.16662	5.33707	5.18758	5.12842	4.58816	4.63175	5.19111
T303_02040	5.94725	5.86101	4.3214	5.8175	4.59877	4.81813	5.75333	5.70494	5.63933	4.77123	5.24078	5.56572
T303_02045	3.78657	3.72882	2.9327	5.12929	3.80411	4.00006	5.14066	4.95836	5.16033	4.23916	4.53643	4.59417
T303_02050	7.60155	7.69457	7.6485	7.35975	7.05792	6.55778	7.52635	6.86019	6.9626	6.72246	7.37293	6.46632
T303_02055	8.44601	8.40921	8.27163	7.97772	8.06405	7.5552	8.41401	7.67323	7.69647	7.76161	8.22794	7.55038
T303_02060	8.08303	8.04737	7.7933	7.98997	7.6031	7.16612	8.10291	7.26246	7.32733	7.22153	7.62294	7.24466
T303_02065	8.6026	8.65407	8.72597	8.62072	8.78753	8.6318	8.92901	8.65502	8.56258	8.59044	8.64231	8.51618
T303_02070	9.3904	9.34948	9.34842	9.53321	9.60079	9.36928	9.70416	9.48039	9.41309	9.38969	9.52083	9.36726
T303_02075	9.58741	9.6161	9.30022	8.80248	9.36718	9.92275	8.84855	9.48383	9.32508	9.53115	9.22659	9.60407
T303_02080	10.6803	10.6991	10.2032	9.99857	10.4496	10.8382	10.0835	10.5756	10.4293	10.531	10.3471	10.5628
T303_02085	10.4094	10.3605	9.8395	9.96695	10.1317	10.3835	9.86866	10.2746	10.1321	10.1807	10.0219	10.2918
T303_02090	8.39196	8.40486	7.86497	8.15086	8.15408	8.37878	7.98862	8.35273	8.25053	8.15512	8.04769	8.33355
T303_02095	11.1556	11.1991	10.6374	11.0962	10.9797	11.0793	11.0142	11.1439	11.0266	10.9632	10.6777	11.0442
T303_02100	0.294975	1.09645	0.356403	0.576339	1.04299	0.573391	0.828979	0.66713	0.643564	1.27644	0.552402	0.439113
T303_02105	2.2471	2.26976	1.86156	2.43265	2.59212	3.08984	2.01781	2.86458	2.96733	2.66598	2.52835	2.50802
T303_02110	-0.0359245	-0.0175151	-0.800626	-0.708839	-0.00644128	0.330738	0.620245	0.317526	0.836496	-0.330417	-0.569307	0.20095
T303_02115	0.563959	0.158013	0.217283	0.478575	0.656659	0.192164	-0.287602	0.443711	0.536472	0.728324	-1.58095	-0.658205
T303_02120	1.63821	2.38014	2.15634	2.14466	2.13226	2.46449	2.17896	2.53666	2.32964	2.79095	2.10339	2.45472
T303_02125	-1.08164	-0.217396	1.22615	0.373701	1.45322	0.96254	-1.55351	0.443711	1.15883	0.958916	0.310424	0.439113
T303_02130	0.138991	1.33441	0.990127	1.12096	0.900621	1.40044	1.57186	1.72094	1.48108	1.33235	1.24631	1.72934
T303_02145	0.9864	1.00753	0.48328	0.576339	0.656659	1.04539	1.01129	2.25619	1.53771	1.09442	0.43648	1.31644
T303_02150	7.58653	7.60837	7.53315	8.26659	8.56515	8.50352	8.16557	8.35021	8.28816	8.19525	8.2544	8.12281
T303_02155	8.20114	8.32431	8.25449	9.35614	9.41216	9.30296	9.1017	9.40966	9.27313	9.09773	9.0728	9.10424
T303_02160	7.41007	7.33104	7.30308	8.71496	8.76491	8.53567	8.16557	8.48336	8.13426	8.53457	8.20985	8.2441
T303_02165	6.54319	6.47867	5.6541	5.87387	5.86805	5.7976	6.09633	6.05065	5.95739	5.62133	5.69318	5.52105
T303_02170	6.76454	6.4766	6.21426	6.35568	6.26668	6.23051	6.46987	6.40302	6.30403	5.84681	6.02709	5.83182
T303_02175	7.24411	7.32185	7.12478	7.42435	7.09721	6.91528	7.31713	7.12206	7.20262	6.86551	6.69956	6.72453
T303_02180	6.30475	6.35796	6.56028	5.54003	5.63215	5.20803	5.33279	5.33328	5.42714	5.66553	5.80843	5.65704
T303_02190	5.30648	5.68222	4.97848	4.49781	4.92728	4.52524	6.5912	6.59714	6.59503	5.1552	4.82855	5.04999
T303_02195	11.5417	11.6046	11.7142	11.1749	11.865	11.8529	11.6616	11.6494	11.5768	11.6867	11.6939	11.6313
T303_02200	9.561	9.46226	9.56002	8.25187	8.90203	8.94398	8.824	8.67928	8.59755	8.75385	8.98333	8.66292
T303_02205	8.79456	8.83495	8.89742	7.56124	8.08426	8.06058	8.16797	7.90068	7.88083	7.80733	8.1932	7.53682
T303_02210	9.63564	9.54531	9.66498	9.20601	8.75006	9.18029	8.68874	8.95038	8.85635	8.9408	8.8169	8.84709
T303_02215	9.80214	9.76149	9.7636	9.09827	8.85484	9.11286	8.71526	8.98387	8.85182	8.95311	8.96873	8.95509
T303_02220	10.9933	10.8852	10.8742	10.1013	9.92731	10.094	9.8265	10.0965	9.94686	10.0089	9.964	10.0055
T303_02225	12.1511	12.0955	11.9712	11.1171	11.0002	11.1048	11.0541	11.1507	11.0204	11.0538	10.9917	11.0522
T303_02230	8.05534	7.926	7.28578	8.2106	7.87767	7.35356	8.85303	8.80731	8.77293	8.02493	9.2945	8.23919
T303_02235	6.45703	6.32844	5.76441	6.5487	5.91972	5.27822	7.44151	6.82728	7.0084	5.83959	7.89685	6.14108
T303_02240	12.2173	12.2187	11.733	11.5307	11.4173	12.4502	11.7283	12.5964	12.4198	11.7865	11.3902	12.5956
T303_02245	14.6531	14.7018	14.0905	14.0141	13.8466	14.8286	14.1902	15.0023	14.8218	14.1883	13.7815	15.0083
T303_02265	5.93841	6.20889	6.14157	6.5502	6.09137	6.00069	6.39391	6.30667	6.25631	6.22644	6.44965	6.29873
T303_02270	4.54567	4.34257	4.78266	5.21527	4.68274	4.4887	4.88431	4.7173	4.73319	4.98688	4.92311	4.88352
T303_02280	5.5582	5.62732	5.30484	5.84963	5.38719	5.26532	5.75653	5.39316	5.42338	5.34041	5.39237	5.39231
T303_02285	9.62671	9.6271	9.36422	9.77229	9.34093	9.48719	9.30394	9.39534	9.41782	9.12766	9.21097	9.23792
T303_02290	8.04782	8.1061	8.04289	8.24445	8.04513	8.11853	7.88655	7.96128	7.99647	7.96097	7.88929	8.13927
T303_02295	7.46859	7.56521	7.56757	7.83379	8.24482	7.98847	8.2468	7.94736	7.86709	8.08769	8.29916	7.88099
T303_02300	3.74659	3.67209	3.84234	4.7699	4.68274	4.05108	4.84281	4.57976	4.57306	4.25371	4.63175	3.84335
T303_02310	4.30078	3.98319	4.72604	4.07288	4.44695	4.26497	4.19279	4.46539	4.70873	4.43061	4.35675	4.55038
T303_02315	11.1801	11.2463	11.1273	11.049	10.8544	10.7892	11.2568	10.8237	10.8625	10.5772	10.921	10.6188
T303_02330	8.28959	8.17981	7.7098	8.12887	7.82197	8.21171	7.6916	8.20685	8.2249	8.14247	7.98008	8.13768
T303_02335	7.6938	7.60743	7.00828	7.42927	7.05582	7.26989	7.05168	7.32016	7.37958	7.38328	7.33094	7.35968
T303_02340	6.81696	6.74076	6.35158	6.90212	6.45199	6.57357	6.30937	6.70975	6.73632	6.77888	6.34904	6.69467
T303_02345	11.5647	11.4093	10.8378	9.82964	10.4975	11.1781	10.4661	11.1034	11.0047	10.9064	10.6887	11.0812
T303_02350	11.0831	11.102	11.0225	11.573	11.2393	11.1491	11.1583	11.1261	11.1658	11.1436	11.088	11.1693
T303_02355	9.10897	9.06203	8.89813	9.43217	9.21709	8.99601	8.93643	8.88549	8.90661	9.08507	8.98558	8.99238
T303_02360	3.0907	3.00321	2.7927	4.16219	3.94681	3.37252	4.0542	3.77209	3.9363	3.61832	3.86797	3.86393
T303_02365	8.33468	8.30811	8.24837	8.34367	8.01305	8.0028	8.36982	8.1268	8.08345	7.89289	8.0108	8.05056
T303_02370	15.5128	15.6214	15.0917	14.1602	14.2796	14.863	14.785	14.8214	14.8726	13.8234	14.9025	14.2512
T303_02375	8.54014	8.44669	8.39023	9.73375	9.078	9.025	9.12445	9.09742	9.02585	8.96089	9.24259	8.99034
T303_02380	10.8905	10.9549	11.0158	11.4927	11.2463	11.1773	11.0597	11.2004	11.2002	10.9955	11.071	11.0362
T303_02385	9.75946	9.69786	9.87718	8.5382	9.00403	9.08222	8.64672	8.68926	8.93192	9.06845	8.92839	9.19031
T303_02390	9.43904	9.22989	9.06275	9.18388	8.77674	8.6124	9.09161	8.8378	9.0056	8.75321	8.90745	8.80012
T303_02395	10.4883	10.417	10.2963	10.2222	9.87844	9.7847	10.226	9.95288	10.1123	9.80224	10.0345	9.87903
T303_02400	5.84997	5.64954	5.87559	5.31423	5.51792	5.58212	5.55466	5.52749	5.64901	5.54354	5.69634	5.50803
T303_02405	10.7016	10.6469	10.7682	10.8603	10.8691	10.9184	10.4287	10.9366	10.8445	10.8967	10.8527	10.9388
T303_02410	9.06765	9.02746	9.01826	9.00753	9.01027	9.06619	8.57882	9.06986	9.05221	8.97988	9.06367	8.89945
T303_02415	-0.0359245	-1.51932	-0.109102	0.137876	-0.717169	0.038852	0.0820947	1.32144	-1.58728	1.21828	1.02337	0.32494
T303_02420	1.69534	2.01989	2.07808	3.30637	2.99388	3.16587	2.28901	3.32438	2.23006	3.80772	2.96481	2.81341
T303_02430	9.59868	9.58882	9.59864	9.67341	9.32686	8.87664	9.16471	8.99486	8.92795	9.02458	9.14296	8.96644
T303_02435	2.80949	2.85817	3.48105	1.12096	1.5518	2.23666	1.92994	2.61922	2.64529	2.29599	1.43937	1.97626
T303_02440	9.43851	9.35822	9.3588	9.79341	9.27053	9.45038	9.14625	9.29688	9.23323	9.19612	8.92672	9.25556
T303_02450	9.77507	9.7375	9.67353	10.104	9.71405	9.85206	9.26351	9.7497	9.75569	9.56782	9.06398	9.66931
T303_02455	2.78338	2.34428	2.52416	2.81959	3.33572	3.5951	2.51721	3.30788	2.76872	3.33333	3.33224	2.74846
T303_02460	2.16858	2.01989	2.55338	2.85898	3.54165	3.32356	2.01781	3.16861	2.81528	3.29164	2.47058	3.01096
T303_02465	8.04026	8.07362	8.04031	8.70453	8.26675	7.90981	8.75016	8.19624	8.16155	7.9857	8.42141	8.06397
T303_02470	3.00292	2.69689	3.58374	2.73744	1.73078	2.58016	2.10064	1.67021	2.32964	2.45554	1.94271	2.72614
T303_02475	7.94999	8.03407	7.83925	7.56868	7.5467	7.78201	7.59223	7.50521	7.60004	7.43766	7.48751	7.62992
T303_02480	8.07767	8.01637	8.04675	7.30465	8.01845	8.36271	7.60913	7.97897	7.90995	7.95152	7.78724	7.85487
T303_02485	8.27327	8.33005	8.38211	7.42353	8.24849	8.68969	7.9325	8.34567	8.31473	8.15367	8.08125	8.32151
T303_02490	7.52089	7.62248	7.42072	6.51056	7.08492	7.63595	6.89807	7.31294	7.28763	6.9978	6.95525	7.20184
T303_02495	7.33679	7.31839	7.25609	6.51519	6.91361	7.33206	6.80543	7.17191	7.20917	6.78766	6.64999	7.0696
T303_02500	8.10692	8.00421	7.99178	7.60461	7.87826	8.08649	7.61266	7.99388	8.03755	7.71439	7.53143	8.20328
T303_02505	7.84503	7.77591	7.66532	7.42435	7.67731	7.86846	7.47585	7.82007	7.94571	7.54285	7.20927	7.99038
T303_02510	7.65112	7.57298	7.47612	7.29571	7.33723	7.68441	7.38686	7.69797	7.77218	7.15624	6.99549	7.78439
T303_02515	7.93005	7.96711	7.8584	7.96649	8.03718	8.04052	7.96464	8.30156	8.34381	7.83782	7.55421	8.30889
T303_02520	5.92951	5.61984	5.694	5.69498	5.78182	6.08389	5.98082	6.25165	6.23934	5.42961	5.43453	6.01557
T303_02525	7.60807	7.62248	7.87802	8.19721	8.39427	7.96206	7.8186	7.88616	7.87672	8.12477	8.03467	7.97449
T303_02530	7.26431	7.35151	7.80549	7.51653	7.81517	7.74299	7.54218	7.60902	7.57911	7.66762	7.83524	7.63816
T303_02535	5.5582	5.61609	5.9127	5.46224	5.86086	5.77046	6.12134	5.81411	5.77802	5.99489	6.26232	5.59681
T303_02540	2.78338	3.62803	3.70587	4.09779	3.9914	4.2563	3.97956	4.30837	4.52485	4.37179	4.16973	4.59417
T303_02545	3.64875	3.79674	4.05135	4.51023	4.43409	4.68234	4.73026	4.92088	4.75126	4.73019	4.63833	5.02279
T303_02550	5.57352	5.48636	5.50878	6.00913	5.69821	5.35737	5.6228	5.25368	5.34621	5.71894	5.41169	5.82133
T303_02560	5.61852	5.58569	5.61998	6.53356	5.95617	6.47053	6.15079	6.243	6.1029	6.44029	6.49019	6.468
T303_02570	4.36381	4.62258	4.67378	6.27061	5.88705	6.18099	6.04496	6.16956	6.09584	6.23563	6.19033	6.468
T303_02575	6.91791	6.95507	6.62019	6.09204	6.57429	6.97197	6.66109	6.89374	6.78245	7.26886	7.77983	7.16498
T303_02580	5.43363	5.50678	5.27445	4.18561	4.5872	5.25665	4.97492	4.96364	5.0624	5.43281	6.03209	5.1706
T303_02585	6.30475	6.09481	5.91833	5.33533	5.73276	5.96656	5.67103	5.65689	5.71802	6.41947	6.78795	6.08956
T303_02590	9.43563	9.45414	9.08699	8.93105	9.11675	9.30899	9.26883	9.13181	9.16549	9.83421	10.181	9.35981
T303_02595	7.31759	7.30562	6.77084	6.71489	6.5129	6.62666	6.87472	6.48603	6.64583	7.12986	7.53848	6.74271
T303_02600	7.95145	7.8829	7.33393	7.24178	7.0186	7.26558	7.56788	6.98608	7.10761	7.73722	8.32282	7.19169
T303_02605	7.64841	7.5357	7.10148	7.11839	6.75455	6.77969	7.17147	6.65861	6.72264	7.56635	7.88929	7.00502
T303_02610	8.38601	8.22304	7.80549	7.76483	7.57847	7.65256	7.95979	7.32529	7.3443	8.2416	8.60168	7.61254
T303_02615	8.45172	8.40595	8.02736	7.86314	7.56082	7.65339	8.12842	7.33143	7.55531	8.32707	8.81073	7.7783
T303_02620	8.27561	8.19688	7.70655	7.73007	7.42275	7.35863	7.89745	7.17305	7.28039	8.2037	8.52747	7.66408
T303_02625	8.59933	8.48322	8.0966	7.79306	7.54819	7.67225	8.11042	7.31087	7.38345	8.30759	8.69568	7.65451
T303_02630	5.3247	5.55072	5.47482	7.10207	6.90432	7.41229	6.77107	7.20124	6.90052	8.09629	9.08428	9.19413
T303_02635	7.37553	7.54856	7.60817	8.82845	8.76202	9.24224	9.38156	9.1611	8.91531	10.1488	10.9519	10.8151
T303_02640	7.03596	7.15979	7.22465	8.03258	8.19945	8.89246	9.09761	8.23494	8.16941	9.50915	10.7283	9.2883
T303_02645	6.83296	7.09652	6.96273	7.72874	8.05357	8.62634	8.79398	7.71918	7.56811	9.29747	9.97767	8.56336
T303_02655	7.99121	8.02913	8.07031	8.87332	9.02884	9.75405	9.52949	8.99486	8.76034	10.2513	10.8616	10.6095
T303_02660	9.58316	9.63524	9.55168	10.2056	10.1966	11.7996	11.1455	11.3231	10.9672	11.6836	12.1708	12.2705
T303_02670	9.57128	9.63199	9.45314	9.87853	9.79929	11.7367	11.4291	11.5994	11.302	11.6613	11.9717	12.0596
T303_02675	9.15041	9.15002	9.02251	9.20099	9.16573	11.1507	11.1226	11.1918	10.8764	11.127	11.4608	11.3936
T303_02680	8.81765	8.86136	8.913	8.50716	8.25262	9.25671	9.60392	9.54186	9.25054	9.39442	9.44739	9.28996
T303_02685	8.06621	8.02843	7.9381	7.21262	6.25576	8.57018	7.10281	8.35071	7.95223	7.80794	7.77014	8.80279
T303_02690	7.00663	6.71817	6.75048	5.87146	5.32931	7.50119	5.94203	7.15702	6.94569	6.73418	6.77756	7.8439
T303_02695	8.92006	8.84341	8.71632	7.73933	7.30668	9.65364	8.42259	9.33198	9.03202	9.15746	8.82701	10.0284
T303_02700	7.65652	7.42846	7.40377	6.4682	6.18649	8.39713	7.65181	8.11618	7.76923	8.14881	7.52435	8.80046
T303_02705	11.5852	11.6555	11.4046	10.3151	10.7613	11.0227	11.2889	11.0416	10.9437	10.8689	10.8661	10.9357
T303_02710	8.98915	8.91239	8.87842	8.81818	9.02133	8.92667	8.51985	8.89553	8.87227	8.75896	8.37591	8.91803
T303_02715	9.01638	9.01361	9.22476	8.97457	9.19414	9.22402	8.67993	9.1064	9.10763	9.07025	8.59915	9.11017
T303_02720	7.30273	7.45603	7.84738	7.54473	7.60167	7.85201	7.2393	7.51782	7.5311	7.58229	7.1484	7.61709
T303_02725	8.32792	8.21871	8.20414	8.97008	8.91482	8.4823	8.69583	8.30676	8.28609	8.56879	8.36059	8.57551
T303_02730	8.97516	9.06616	9.14303	9.64763	9.62434	9.5285	9.62724	9.41713	9.29203	9.42166	9.45951	9.30933
T303_02735	8.57907	8.57553	8.58939	9.15796	9.20104	8.90326	9.31347	8.96919	8.83391	9.1671	9.15332	8.96018
T303_02740	7.30158	7.09921	7.14412	6.92201	7.33723	7.49107	7.56697	7.55412	7.47239	7.38163	7.69881	7.45267
T303_02745	8.44601	8.28819	8.32608	8.67828	8.5361	8.62382	8.695	8.69284	8.77808	8.67598	8.73991	8.83996
T303_02750	8.70742	8.57987	8.62423	8.99267	8.39178	8.64929	8.80753	8.76752	8.89886	8.47837	8.72416	8.75088
T303_02755	9.84518	9.81693	9.69786	10.2225	9.47651	9.64682	9.91784	9.75636	9.88886	9.48025	9.72687	9.69772
T303_02785	8.88902	8.72638	8.52263	8.35964	9.20412	8.97403	8.88369	8.60441	8.58962	8.79236	8.91526	8.63699
T303_02790	4.08261	4.13784	4.45126	4.95849	5.25444	5.23916	5.51369	5.26227	5.19596	5.01704	4.97077	5.05895
T303_02795	8.15416	8.70666	8.0538	9.03761	8.6972	8.76458	9.69399	9.43813	9.53894	8.70869	8.64517	9.13103
T303_02800	7.69555	8.2463	7.64511	8.28884	8.19707	8.42254	9.21901	9.03614	9.00842	8.16044	8.26824	8.65667
T303_02805	8.19621	8.74713	8.07095	8.43365	8.84546	8.98161	9.6942	9.33606	9.40503	8.67463	8.55162	9.06059
T303_02810	7.16163	7.33333	7.33182	6.70006	6.72713	11.156	7.98386	9.54715	8.73823	8.93065	8.52969	10.0422
T303_02815	8.77977	8.64673	8.52908	8.84846	8.13532	7.93787	7.87263	7.89999	7.95743	7.70251	7.77611	7.90851
T303_02820	7.5589	7.52773	7.74663	8.50638	8.65936	7.96805	9.0757	8.39727	8.20482	8.34672	8.85409	8.17832
T303_02825	6.61527	6.61472	6.58879	5.93504	5.66831	5.42468	5.95043	5.46561	5.60992	5.34381	5.92862	5.88567
T303_02830	6.97958	6.95952	7.13206	6.75198	5.86805	5.95321	6.61605	6.03068	6.24573	5.73459	6.363	6.05416
T303_02835	9.33503	9.35033	9.51641	9.13709	8.46238	8.16095	8.95115	8.29634	8.53242	8.19807	8.69015	8.39364
T303_02840	7.45211	7.36611	7.27376	8.31032	8.23604	7.93855	8.11727	7.89448	7.75138	8.16766	8.21701	7.93246
T303_02845	8.75815	8.66683	8.57254	9.97327	9.64193	9.38974	9.49976	9.21739	9.07272	9.46059	9.85903	9.08628
T303_02850	5.49122	5.30701	5.45947	6.97563	6.31309	5.86758	6.08874	5.6438	5.67133	6.08308	6.41561	5.70917
T303_02855	5.49122	5.45307	5.66418	7.09899	6.41645	5.97715	6.24255	5.79648	5.77508	6.35008	6.65324	5.88063
T303_02860	10.3616	10.4032	10.5098	11.4839	10.7603	10.6787	11.01	10.3997	10.3802	10.765	11.1869	10.4895
T303_02865	6.40661	6.42603	6.4597	7.87939	7.1023	6.93714	7.30081	6.65373	6.51266	7.22984	7.46549	6.70327
T303_02880	9.00689	9.06099	9.32717	8.90659	8.79667	9.08529	8.51041	8.97769	9.00592	8.87114	8.65857	8.97445
T303_02885	8.26799	8.33291	8.76435	7.64742	8.51678	8.3536	7.62845	8.10906	8.10586	8.29446	8.10281	8.25242
T303_02890	-0.235012	-0.217396	0.48328	1.61078	2.36696	1.96599	0.0820947	1.99275	2.04709	2.23863	1.89958	0.981646
T303_02895	6.7205	6.77484	6.95864	6.73488	7.67935	11.3326	7.16307	9.64583	8.92729	10.0174	8.32486	10.4695
T303_02900	7.16921	7.18915	7.24941	7.12951	8.05252	11.7284	8.24963	10.3437	9.62661	10.4932	8.80344	10.991
T303_02905	4.64325	4.47284	4.57038	4.89359	6.0371	9.67758	6.13614	8.20574	7.36889	8.5983	6.61209	8.74361
T303_02910	9.73519	9.71596	9.74729	9.18534	9.51176	9.54194	9.18235	9.17538	9.03602	9.24404	9.03157	9.13209
T303_02915	11.1428	11.1661	11.0208	10.5578	10.3471	10.827	9.95779	10.3706	10.2037	10.3944	10.0105	10.2585
T303_02920	7.32099	7.10056	7.20177	7.43009	6.9815	6.91252	6.59478	6.84311	6.74536	7.04457	6.823	6.88424
T303_02925	4.56112	4.04034	4.61264	4.80561	4.34755	3.91449	3.85388	4.06501	3.73305	4.52359	4.19671	3.83294
T303_02930	7.25008	7.35038	7.18203	8.15778	8.03452	7.94598	7.39611	7.88616	7.86016	8.34204	8.51503	7.96141
T303_02935	7.12441	7.26064	7.1369	7.74262	7.5792	7.62421	7.09904	7.6107	7.71654	7.85164	8.29501	7.445
T303_02940	7.21144	7.22534	7.22692	8.09576	7.77173	7.62673	7.20579	7.47781	7.5715	8.11434	8.31925	7.64115
T303_02945	7.40044	7.38168	7.36103	7.93401	7.63226	7.71874	7.38995	7.52497	7.78467	8.04441	8.36158	7.43987
T303_02950	7.2584	7.39489	7.40878	8.02772	7.84402	7.72582	7.57514	7.55062	7.8129	8.13365	8.48388	7.67431
T303_02960	7.78791	8.03828	8.09784	8.83956	9.28628	9.87365	9.62287	9.70373	9.23831	10.6837	11.2857	11.122
T303_02965	6.1005	6.26031	6.38853	6.3964	6.01998	6.04163	6.46206	6.20341	6.3263	6.14097	6.07391	6.10044
T303_02970	2.95694	3.61303	3.35396	4.52867	3.9914	4.15733	3.97956	4.30005	4.33817	4.24645	3.82251	3.96269
T303_02975	2.93339	2.80639	2.8409	4.06448	3.50521	3.41987	3.66268	3.56553	3.81553	3.47667	2.81036	3.82246
T303_03020	-1.08164	-0.726224	-1.56182	-0.959829	-0.00644128	-1.14754	-1.11927	-1.1557	-0.846008	0.809353	0.0195164	-0.25157
T303_03025	11.3155	11.3497	11.3798	10.2551	10.8485	10.5615	10.6059	10.5081	10.405	10.6301	10.3152	10.539
T303_03030	5.54272	5.27403	5.46332	5.33533	5.5391	4.66934	4.98586	4.68572	4.51783	5.14743	2.61089	5.07228
T303_03035	8.72596	8.71853	8.88347	8.83895	8.85122	9.025	8.9709	8.8521	8.82434	9.02033	8.57279	8.93698
T303_03040	5.99354	5.94422	6.27253	6.4793	6.12177	5.94784	5.77556	5.66014	5.88829	6.16426	5.36885	5.80811
T303_03045	7.8654	7.78095	7.95872	8.40358	7.64975	7.58666	7.94726	7.62742	7.61985	7.53766	7.8078	7.78304
T303_03050	12.2461	12.1565	12.0548	10.879	10.8391	11.0323	11.3919	10.9993	10.8321	11.2095	11.3106	10.8107
T303_03055	8.39627	8.3494	7.58624	7.98497	7.53319	7.30605	7.79703	7.69163	7.77513	7.76033	7.82951	7.62314
T303_03060	6.85193	6.66465	6.9227	5.60807	6.00701	5.85327	6.01057	5.73301	6.07207	5.84681	5.80843	6.13897
T303_03065	8.83682	9.07371	8.87155	6.74016	7.9669	8.29237	7.99134	8.39581	8.69997	8.1493	8.3818	8.51943
T303_03070	9.22929	9.55882	9.17745	8.24399	8.58929	9.04212	8.70413	8.92997	9.05434	8.95839	8.96023	9.05332
T303_03075	9.87368	10.0865	9.82741	8.19192	9.44138	9.45251	8.77283	9.17054	9.49983	9.69821	9.9497	9.71075
T303_03080	9.98024	10.2083	9.99501	8.75922	9.17542	9.23012	9.66706	9.08568	9.17779	9.27669	9.66804	9.28592
T303_03085	10.0373	10.399	9.97203	8.68068	9.09163	9.68042	9.13216	9.32277	9.67278	9.3025	9.64109	9.35595
T303_03090	9.93871	10.2951	9.83375	8.92004	9.08855	9.56362	9.10578	9.25634	9.68693	9.306	9.53719	9.36433
T303_03095	9.71828	10.0435	9.46688	8.49783	8.64023	9.15952	8.81368	8.88062	9.24178	8.81092	9.02312	8.90815
T303_03100	10.9336	11.1588	10.4899	9.73176	9.73403	10.1386	10.0357	10.0109	10.2904	9.85791	10.0813	9.97797
T303_03105	9.28821	9.48714	8.69763	8.18225	7.98961	8.28972	8.4008	8.4065	8.56599	8.12675	8.30692	8.28141
T303_03110	9.22293	9.4544	8.72798	8.10193	7.92901	8.17826	8.42761	8.32173	8.53285	8.12774	8.42236	8.21033
T303_03115	10.4588	10.6172	9.85003	9.39748	9.33099	9.57151	9.57524	9.42097	9.61925	9.55723	9.7819	9.63565
T303_03120	9.60638	9.68806	8.91089	8.54312	8.42548	8.48509	8.67908	8.49752	8.65468	8.63071	8.93508	8.80012
T303_03125	9.57605	9.68269	8.91722	8.60524	8.3826	8.45699	8.62152	8.36922	8.58962	8.64147	8.89653	8.73525
T303_03130	9.77941	9.78989	9.87628	8.16074	8.84849	9.00477	8.70455	8.77504	8.72114	8.55086	8.64231	8.61362
T303_03140	9.86398	9.84907	9.99034	10.0357	10.1287	9.66944	10.2157	9.94773	9.94392	9.78497	10.0684	9.73871
T303_03150	8.42874	9.49483	7.12843	7.87039	7.66772	8.05059	11.1986	10.684	11.0531	7.55023	7.62873	9.27058
T303_03155	8.65258	9.95913	7.60119	9.19691	8.31096	8.47251	11.746	11.2392	11.5884	8.29005	8.25118	9.8223
T303_03165	11.1321	11.0985	11.2342	10.5925	11.2471	11.6767	10.4003	11.2638	11.0714	11.0355	10.7696	11.2784
T303_03170	7.36567	7.05136	7.36103	7.63471	7.81703	8.04933	7.44448	7.96982	7.97163	8.07903	7.57663	7.88729
T303_03175	7.38967	7.26304	7.44625	7.07723	7.63296	7.79554	7.39714	7.62742	7.67848	7.68785	7.5809	7.52556
T303_03180	8.12587	8.12538	8.15495	8.48609	8.32453	8.18969	8.40996	8.06923	8.10235	8.05846	8.32282	8.0455
T303_03185	8.67583	8.66411	8.72276	8.84386	8.51716	8.50535	8.81789	8.59169	8.64303	8.35222	8.71252	8.55587
T303_03190	9.53922	9.4667	9.45991	9.29104	8.95139	9.00541	9.29132	9.16854	9.29485	8.91127	9.18791	9.0564
T303_03195	9.56459	9.5421	9.48121	9.28878	8.97406	8.8844	9.15354	8.99164	9.18861	8.91414	9.03375	9.02389
T303_03200	4.34608	4.2775	4.67378	3.74521	4.28444	4.22998	3.86577	4.1963	4.41577	4.08497	4.16063	3.38317
T303_03205	10.5925	10.6085	10.5981	11.0404	11.1306	10.7285	10.8861	10.5496	10.5586	10.8703	11.0088	10.5994
T303_03210	10.4357	10.4513	10.4308	10.422	10.5041	10.4588	10.5979	10.2306	10.3314	10.2775	10.7725	9.9728
T303_03215	6.62816	6.41094	6.60283	6.67958	7.22501	8.21843	6.96177	7.71528	7.47511	7.72291	7.34105	7.9446
T303_03220	8.04164	8.11011	8.30368	7.49793	8.07445	8.16211	7.82623	7.70113	7.80355	7.91537	7.95528	8.02679
T303_03230	9.1334	9.13731	9.28451	8.49197	8.98044	9.01701	8.80522	8.86871	8.80824	8.90207	9.03655	8.87684
T303_03235	9.11846	8.96056	9.00807	8.38389	8.52439	8.77486	8.27214	8.6316	8.51136	8.68909	8.69134	8.59873
T303_03240	8.48095	8.21499	8.35073	7.77516	7.74593	7.53205	7.44051	7.53475	7.50826	7.84204	7.69092	7.63367
T303_03245	9.65893	9.64357	9.84763	9.59502	10.0166	10.6053	9.17758	10.2367	10.1053	10.2141	9.64864	10.1597
T303_03250	2.7297	2.80639	3.06031	2.14466	1.10923	2.23666	2.25325	2.44909	2.5103	2.11658	2.06487	2.48162
T303_03255	2.93339	3.23631	3.33726	2.89732	1.99884	2.68723	2.76586	3.09359	3.16003	2.79095	2.61089	2.58445
T303_03260	12.5919	12.6131	12.1472	10.671	10.6085	11.0507	11.6012	11.3767	11.2928	11.6116	11.8729	11.0174
T303_03265	6.10841	5.85146	6.09762	5.59938	6.173	5.95052	6.09885	5.89918	6.01587	5.95315	5.9735	5.83443
T303_03270	4.03914	4.16892	4.2783	4.25369	4.51573	4.77021	3.45801	4.60699	4.10508	4.63893	4.29983	4.04614
T303_03275	7.49799	7.44231	7.41675	7.11534	6.88436	7.11549	6.40617	6.77122	6.7348	6.87495	6.86984	6.8026
T303_03280	8.11217	8.03898	7.93324	7.58419	7.07148	7.25256	7.04386	6.93327	7.19493	7.12393	7.0133	7.17222
T303_03295	9.10502	8.98624	8.95944	7.89191	8.84849	8.70888	8.85341	8.43527	8.4093	8.43594	8.77575	8.33724
T303_03300	8.69039	8.54079	8.65108	7.88417	8.45484	8.24605	8.58558	8.14897	8.17388	8.09881	8.42996	8.05112
T303_03305	9.19349	9.16712	9.29049	8.52334	9.13773	8.8585	9.19889	8.73934	8.81435	8.74873	9.09268	8.67207
T303_03310	7.18176	7.179	7.32018	6.87115	7.28982	6.81995	7.19287	6.89098	6.80281	7.00319	7.02965	6.83425
T303_03315	13.7619	13.7756	13.2874	13.8536	12.9889	13.124	13.5357	13.37	13.3391	13.0993	13.4085	13.2945
T303_03320	7.6466	7.33219	7.5756	9.06076	8.28388	8.45557	8.29541	8.83924	8.49581	8.74744	8.96023	8.36865
T303_03325	8.57051	8.60329	8.80895	8.91187	8.58347	8.58626	8.60344	8.57928	8.49492	8.41748	8.54245	8.56061
T303_03330	4.24448	3.95968	4.22482	4.91711	4.58138	4.8063	4.37852	5.23635	5.00832	4.88775	4.4115	5.09858
T303_03335	4.83339	4.65221	4.75777	5.72992	5.35342	5.62653	5.34982	5.75143	5.81572	5.73976	4.80537	5.9877
T303_03340	2.98011	2.3075	2.36847	2.71615	2.84632	3.30687	3.04217	3.18677	3.46754	2.99525	2.71407	3.10044
T303_03345	3.49635	3.04849	2.7927	3.76608	3.85326	3.91449	3.82981	4.15999	4.32214	4.02686	2.90063	4.01886
T303_03350	10.0985	10.2037	10.1608	9.795	9.82523	9.59684	9.89446	9.41785	9.38032	9.63796	9.87269	9.47219
T303_03355	3.39654	3.53564	3.85413	4.99431	5.59507	5.94244	6.37323	6.22114	5.94436	6.31582	6.9057	7.36601
T303_03360	-2.17765	-1.51932	-0.531597	-0.708839	-1.65359	0.192164	-0.515362	0.767076	0.295013	-0.72766	0.0195164	-0.440608
T303_03365	0.294975	0.702227	-0.109102	0.753989	-0.00644128	0.781046	-0.0909438	-0.144851	1.29648	0.551186	0.759563	0.735733
T303_03370	9.56292	9.61187	9.64306	9.34231	9.29342	8.9826	9.56639	9.05789	9.07272	8.94529	9.22714	8.95269
T303_03380	7.56849	7.58935	8.08539	7.9794	7.79958	7.87555	7.03071	7.70192	7.67612	7.76796	7.6654	7.9349
T303_03385	9.76885	9.67074	9.92303	10.4348	10.5264	10.1345	9.79867	10.0447	9.9911	10.2779	10.2587	10.2377
T303_03390	10.1589	10.1861	9.96457	11.1298	11.073	10.9679	10.808	10.8042	10.615	10.9717	10.92	10.7114
T303_03395	3.34392	3.40247	3.74439	4.19334	4.38145	4.43593	4.70401	4.95836	4.83838	4.48094	4.01667	4.71808
T303_03405	3.30774	3.17638	4.49709	1.30334	3.58884	3.93637	2.68764	3.4196	3.14188	4.0353	3.45648	3.70184
T303_03410	4.91382	4.65953	5.71678	3.56641	5.31534	5.33284	4.23006	4.71104	4.61972	5.48924	5.0518	5.25096
T303_03415	6.21236	6.12683	6.44028	5.42007	6.52509	6.79023	6.04496	6.36365	6.271	6.79015	7.30844	7.23284
T303_03420	7.61179	7.56033	7.74108	7.5119	7.95344	7.96339	8.11976	7.86094	7.75362	8.14051	8.73723	8.44878
T303_03425	5.87492	6.21387	6.60457	9.05494	10.0269	10.3162	8.05503	10.1082	9.7927	10.9825	8.97556	10.8149
T303_03430	6.82178	7.21668	7.56578	10.1389	10.7255	11.3801	8.94766	11.0416	10.6829	11.6575	10.0069	11.3696
T303_03435	6.03008	6.20889	6.59582	9.90993	10.0137	10.3573	8.52361	9.89001	9.5986	10.9258	9.24985	10.5045
T303_03440	6.84878	7.26903	7.65272	11.0599	11.0068	11.3078	9.97316	10.7021	10.4255	11.8125	10.5429	11.4061
T303_03445	5.442	5.26447	4.21571	7.07515	6.42461	6.8375	5.69788	6.80541	6.3081	7.6402	5.86277	6.45449
T303_03450	9.19535	9.1764	8.57744	9.11133	8.76298	8.93586	9.16471	9.03457	8.92364	9.13455	9.24313	8.87176
T303_03455	7.68501	7.77001	7.41774	7.52267	7.38982	7.41229	7.91901	7.68605	7.68241	7.64985	7.90233	7.41828
T303_03460	7.24531	7.32185	7.16911	6.89266	6.87487	7.06177	7.61442	7.34968	7.36008	7.41599	7.47011	6.89803
T303_03465	9.2202	9.20198	9.24393	8.8685	9.06502	8.9188	9.10013	8.71491	8.61822	9.02086	8.96677	8.82953
T303_03470	8.26209	8.32833	8.29127	8.15679	8.41119	8.0157	8.32854	7.96128	7.97548	8.30454	8.02592	8.14296
T303_03485	9.62189	9.67526	9.46664	10.9253	10.775	10.757	10.5955	10.5597	10.5363	10.6988	10.7128	10.5748
T303_03490	-2.17765	-2.17765	-1.56182	-0.495112	-0.154038	-1.57254	-0.287602	-0.563496	-1.58728	-0.976615	-0.834663	-1.22651
T303_03495	9.38905	9.28325	9.66435	8.02286	8.84758	9.21649	8.08585	8.25552	8.31929	8.81307	8.80527	8.87113
T303_03500	11.3847	11.3214	11.644	10.3734	11.1228	11.1943	10.1578	10.3265	10.3774	11.0177	10.721	11.016
T303_03505	11.075	10.9466	11.2685	10.024	10.7202	10.8201	9.84069	9.95718	10.0452	10.5709	10.5526	10.5819
T303_03510	11.0597	10.9463	11.2157	10.1021	10.7497	10.7948	9.88882	10.018	10.0772	10.6188	10.5607	10.5888
T303_03515	13.3443	13.2665	13.3627	12.3326	12.8748	13.0596	12.2729	12.3496	12.4008	12.7141	12.8637	12.6956
T303_03520	12.6577	12.5783	12.6782	11.88	12.1731	12.2386	11.7025	11.6759	11.7103	12.0172	12.0224	12.0594
T303_03525	13.6555	13.5997	13.5958	12.963	13.0535	13.1957	12.839	12.7713	12.7534	12.9118	13.043	12.9474
T303_03530	11.5635	11.5656	11.5283	10.9441	10.9175	11.1162	10.9428	10.7726	10.7401	10.7604	11.0042	10.8231
T303_03535	8.88941	8.6412	8.97437	9.11743	9.29542	9.19199	8.52876	8.86378	8.59839	9.5497	9.29346	9.34088
T303_03540	14.747	14.8047	14.7538	14.4585	14.7914	14.6901	14.8435	14.5363	14.4213	14.5067	14.789	14.3805
T303_03545	11.4473	11.461	11.2746	11.0824	11.2363	11.0115	11.4862	11.0178	10.9315	11.0419	11.5318	11.0419
T303_03550	7.22968	7.31954	7.41177	6.96664	6.98592	7.37774	7.21395	7.05814	7.02459	6.93712	7.09921	7.1577
T303_03555	7.90074	7.92978	8.19084	7.63542	7.58212	7.66653	7.52728	7.60481	7.58416	7.41032	7.41374	7.7681
T303_03560	8.13816	8.13853	8.27163	7.48698	7.59879	7.82735	7.72462	7.85456	7.77365	7.44877	7.51545	7.78101
T303_03565	6.10314	6.01437	6.16542	5.31777	5.18703	5.62316	5.74692	5.84303	5.61651	5.13176	5.28335	5.42039
T303_03570	8.27971	8.27694	8.4594	7.81576	7.95401	7.87414	8.21636	8.19288	8.05706	7.73009	7.73912	8.09532
T303_03575	2.55553	2.34428	1.90754	0.835232	1.10923	1.33608	1.24772	1.50634	2.08559	1.48813	1.89958	1.25541
T303_03580	1.63821	1.71749	0.990127	0.137876	1.10923	0.781046	1.01129	1.50634	1.64471	0.809353	1.94271	1.37499
T303_03585	6.74438	6.61848	6.79855	5.83982	6.0371	5.93974	5.84627	5.74532	6.08163	5.75006	6.10034	6.17443
T303_03590	8.27912	8.24448	8.45214	7.4854	7.65808	7.32586	7.21395	7.30361	7.39019	7.14457	7.40413	7.54879
T303_03600	2.86033	2.48267	2.8644	2.79949	2.2248	2.16437	1.78721	2.07305	2.45256	2.2676	1.98459	2.25095
T303_03605	4.0169	3.71485	3.61179	2.83942	2.6151	2.2715	2.60494	2.44909	2.88241	2.70885	2.17748	2.70347
T303_03610	6.16512	6.12154	6.45777	5.64234	6.04347	6.3636	5.65056	6.06545	6.05277	5.88469	5.91514	6.19692
T303_03615	6.57968	6.51743	6.21197	5.24902	5.02917	5.54701	5.44006	5.76359	5.58662	5.1199	5.4901	5.41342
T303_03620	5.58867	5.53091	5.19788	5.02493	4.44053	4.85878	4.47481	4.95836	4.77501	4.56502	4.5712	5.08987
T303_03630	7.59312	7.58455	7.43551	8.61066	8.73506	8.53701	8.48559	8.47646	8.44906	8.43594	8.53586	8.55903
T303_03635	9.04859	9.00897	8.79296	10.1356	10.1306	9.97024	10.0024	10.0651	9.99759	9.88912	9.97897	9.91447
T303_03640	5.37802	5.49047	5.13646	6.37957	6.40001	6.20596	6.32021	6.44512	6.41966	6.20788	6.28972	6.15785
T303_03645	9.49012	9.37192	8.85258	9.84842	9.46133	9.21928	9.69981	9.48704	9.43422	9.46176	9.70511	9.25848
T303_03650	8.90311	9.02286	9.42279	7.97492	7.60669	7.53563	7.21046	7.51512	8.7405	7.31901	7.34407	7.38572
T303_03660	8.34587	8.42378	8.63495	7.21926	7.71103	7.61745	7.8094	7.58269	7.59337	7.53095	7.57919	7.35514
T303_03665	-1.52798	-1.51932	-0.531597	0.00373117	0.362875	-1.14754	-0.0909438	-0.144851	-0.846008	0.349213	-1.16008	-0.0844572
T303_03670	1.31275	0.584191	2.15634	1.05466	0.656659	1.33608	0.923014	0.767076	1.64471	1.15768	1.02337	0.981646
T303_03675	1.75028	2.10807	2.6101	1.30334	1.68807	2.08826	2.10064	2.11159	2.32964	2.37797	2.02529	2.15397
T303_03680	1.69534	1.33441	2.19393	1.46524	1.99884	1.46205	1.92994	1.67021	2.08559	1.27644	1.60961	1.43126
T303_03685	1.57873	2.15023	2.03729	1.24508	1.99884	1.96599	2.14033	2.11159	2.64529	2.01775	2.21315	1.53761
T303_03690	2.04216	1.77249	2.40098	1.56388	2.39379	2.08826	2.63304	2.35586	2.9878	2.14807	2.17748	1.77354
T303_03695	7.61734	7.66943	7.80245	7.21167	7.61313	7.67469	7.47197	7.46485	7.36498	7.45665	7.27508	7.50194
T303_03700	6.35658	6.35346	6.50901	6.02869	6.32534	6.25247	5.8935	6.13022	6.06245	6.06875	5.91785	6.14949
T303_03705	8.45792	8.39449	8.48616	8.27253	8.30788	8.33159	8.2816	8.30156	8.31017	8.02334	8.10102	8.07118
T303_03710	8.14137	7.93054	7.90164	7.46799	7.43813	7.32171	7.1003	6.686	6.79558	7.99439	7.33297	7.43729
T303_03715	9.25387	9.09106	8.99615	9.02278	8.67209	8.52533	8.45836	8.00415	8.0769	9.1987	8.89034	8.7049
T303_03720	9.10271	8.89274	8.98714	9.11413	8.49022	8.3321	8.48703	7.8993	8.02151	9.02829	8.84879	8.4325
T303_03725	9.68208	9.44623	9.58478	9.87883	9.04188	8.83103	9.14533	8.54757	8.63494	9.60571	9.54224	8.84774
T303_03730	11.5458	11.2534	11.3773	12.0292	10.9811	10.6266	10.9939	10.4505	10.4873	11.5027	11.6422	10.5594
T303_03740	4.06104	4.02909	4.10166	4.04754	3.62325	3.56733	4.22083	4.02519	4.06711	3.7266	4.05648	3.96269
T303_03745	-0.74125	0.702227	0.808166	0.835232	0.742646	-0.552673	1.17313	-0.144851	0.00485582	1.21828	0.43648	1.31644
T303_03750	2.52434	2.48267	3.15866	3.14047	2.65999	2.12681	3.25601	2.47888	3.00798	2.66598	3.31593	2.79208
T303_03755	3.30774	3.27492	3.40294	3.48063	2.78684	3.03006	3.68969	3.50892	3.56612	2.99525	3.72706	3.493
T303_03765	2.52434	2.83251	2.43278	2.73744	2.36696	2.37122	2.88748	1.81734	2.69593	2.4805	2.76302	2.68044
T303_03770	2.2471	2.5784	2.74285	2.45852	2.2248	2.7128	2.48674	2.84184	2.69593	2.2676	2.68896	1.93793
T303_03775	1.69534	1.18021	0.808166	2.04573	0.823794	0.96254	1.73631	2.29019	2.08559	1.6727	1.31357	1.25541
T303_03780	9.96544	10.0273	9.91373	11.2035	11.9806	11.0606	11.4309	10.3491	10.2037	11.2651	12.0034	10.7754
T303_03785	9.47949	9.63246	9.49563	10.8168	11.5708	10.4736	10.8581	9.88498	9.72229	10.8844	11.3688	10.3167
T303_03795	2.42651	2.66817	2.52416	4.02174	3.30778	3.43531	3.48908	3.5375	3.5931	3.89384	1.60961	4.02801
T303_03800	3.54378	4.12732	4.04107	4.37412	4.4597	4.74565	3.78041	4.25773	4.11442	4.6826	3.57087	4.7681
T303_03805	5.11564	5.06958	5.48623	5.44617	5.46514	5.50738	5.51746	5.66339	5.5354	5.62973	4.70873	5.79745
T303_03810	6.92987	7.04019	7.08532	7.31796	7.5623	7.90981	7.7704	8.02197	7.95419	7.70978	7.73453	7.67431
T303_03815	4.97854	4.907	4.89534	5.51559	5.74323	6.04163	6.07087	6.13724	6.05277	5.91933	5.87674	5.75949
T303_03820	11.0662	11.0663	10.682	11.6372	11.6753	12.1012	11.3727	11.7684	11.4602	12.0728	11.871	12.0905
T303_03825	-0.466039	1.00753	-0.304938	1.74298	1.04299	1.68514	0.503339	1.86323	0.924077	2.32384	0.759563	1.72934
T303_03830	5.01265	5.12347	5.69072	4.02174	5.41036	5.13897	5.375	5.15566	5.32223	4.86897	5.58504	4.84778
T303_03835	5.9055	5.89859	6.61327	5.01625	5.60658	5.23475	5.52873	5.15566	5.48588	5.24168	5.83442	4.88352
T303_03840	5.21177	5.27403	5.75815	6.73488	7.43813	7.15799	6.75996	6.98089	6.91663	7.114	7.29498	6.98988
T303_03845	2.12766	2.80639	2.30117	3.84666	4.31984	4.72066	3.5493	4.02519	3.99815	4.26093	4.05648	4.18352
T303_03850	4.77497	4.77178	5.30484	5.41677	6.48355	6.20371	6.01325	6.32728	6.23506	6.59828	6.00691	6.35981
T303_03855	3.79965	4.44771	4.97308	5.24902	5.75103	5.64988	5.75333	5.76056	5.78096	5.92843	4.9123	6.15576
T303_03860	4.84606	4.81828	5.06724	4.3187	4.50961	4.53243	4.26639	4.22295	4.58655	4.37179	4.55739	4.7681
T303_03865	5.24563	5.08052	5.53098	4.67929	4.90414	4.83569	4.45133	4.60699	4.67757	4.48711	4.82279	4.92819
T303_03870	5.05692	4.85059	5.05708	4.7955	4.73088	4.75183	4.51311	4.54498	4.89908	4.79629	4.67076	4.98569
T303_03875	10.2567	10.2182	9.93487	9.99014	10.4133	10.2307	9.26463	9.52969	9.37134	9.84881	9.7172	9.59312
T303_03880	-0.0359245	-0.0175151	0.48328	0.576339	0.656659	1.52114	0.0820947	0.317526	0.157217	1.48813	1.02337	1.05511
T303_03885	-0.74125	-0.449493	0.356403	0.00373117	1.59867	0.874645	0.728383	0.767076	0.295013	1.75682	1.49837	0.643474
T303_03890	6.64457	6.76978	7.06517	7.57017	7.13546	7.31755	7.76802	7.63406	7.51797	7.24721	7.92536	7.60797
T303_03895	9.56914	9.17863	9.41882	8.67518	8.42548	9.267	8.17097	8.53964	8.61781	8.98643	8.96252	8.57356
T303_03900	5.24084	5.30701	5.5125	5.67028	5.20985	5.91516	5.55466	5.52034	5.5354	5.95092	5.76102	5.60906
T303_03905	8.49861	8.63472	9.07351	8.7971	9.20862	9.18572	10.2035	9.29975	9.05191	9.33344	10.8467	10.0036
T303_03910	-0.466039	-0.217396	-1.13159	0.373701	-0.717169	0.192164	0.828979	0.317526	0.536472	-0.976615	1.49837	0.735733
T303_03915	1.38398	0.811332	0.902013	1.30334	1.81258	1.87831	2.51721	1.99275	1.96687	1.6727	3.17835	1.37499
T303_03920	11.8042	11.9227	11.5028	11.8029	12.3329	12.8521	11.2032	12.2165	11.9745	12.1563	11.576	12.4751
T303_03925	4.4576	4.34257	5.05197	4.97651	4.93186	5.51466	4.30183	5.38139	5.11453	5.70312	4.47898	5.34915
T303_03930	6.40661	6.31461	6.80008	6.27425	6.02213	6.21494	6.75358	6.34153	6.60665	6.07695	6.34503	6.30439
T303_03935	6.64638	6.7562	7.10272	6.26329	6.30781	6.36964	7.12894	6.81274	6.92726	6.30712	6.79973	6.65977
T303_03940	6.79099	6.98449	7.19019	6.52134	6.48822	6.48914	7.16788	6.72225	7.01216	6.54308	6.88788	6.87158
T303_03945	7.06605	7.03739	7.27595	6.73355	6.64856	6.68273	7.31388	7.00027	7.34032	6.5897	7.09324	6.89678
T303_03950	3.55925	3.17638	3.84234	3.44224	3.06236	2.58016	3.82981	3.23992	3.43809	3.04629	3.61153	3.2797
T303_03955	8.76859	8.70091	8.91652	8.20917	8.64791	8.65425	8.13027	8.28374	8.34331	8.41141	8.53938	8.45388
T303_03960	7.01086	6.99898	6.97762	6.61634	6.85449	6.72104	6.2242	6.43376	6.50735	6.53714	6.65162	6.70327
T303_03965	5.57352	5.50272	5.5125	5.09671	5.06716	5.15305	4.76242	4.84286	4.79838	5.00419	4.87938	5.06785
T303_03970	8.16747	8.07019	8.22017	7.62045	7.81268	7.72974	7.3817	7.487	7.48594	7.56416	7.55508	7.57556
T303_03975	0.435727	1.00753	0.48328	3.04124	2.86561	2.49429	2.39126	2.41868	2.04709	2.83031	2.96481	2.18703
T303_03980	0.563959	0.45563	1.60671	3.46795	3.12774	3.10922	2.25325	2.88697	2.5928	3.04629	3.36432	2.63324
T303_03985	0.138991	0.912762	0.356403	2.53347	1.77226	1.73591	1.4508	2.07305	1.79167	2.35116	2.4104	1.31644
T303_03990	8.86121	8.81339	8.9416	8.6947	8.65521	9.02436	8.66384	8.82118	8.77587	8.64493	8.50786	8.7533
T303_03995	9.40412	9.39292	9.54283	9.3312	9.41216	9.62762	9.21466	9.44734	9.36915	9.32679	9.19433	9.40639
T303_04005	8.37074	8.44827	8.43948	8.95709	9.62452	9.55614	9.27414	9.28744	9.13341	9.4472	9.61341	9.22679
T303_04010	5.18709	5.00787	5.06217	6.21287	6.61047	5.93703	5.96708	5.87418	5.67449	6.40325	6.60707	6.02703
T303_04015	5.33822	5.16003	5.21169	6.08168	6.10969	5.72091	5.83422	5.76056	5.64579	5.83959	6.22131	5.77588
T303_04020	3.86335	3.00321	3.46576	3.55446	3.54165	2.96771	2.88748	2.84184	2.9255	3.29164	3.19628	3.11769
T303_04025	7.99832	7.9222	8.26667	7.39953	8.03612	8.2134	7.44943	8.06984	8.07928	7.93863	7.60627	8.05168
T303_04035	7.47064	7.48204	7.45111	9.19763	9.14663	8.90742	8.65316	8.95137	8.87467	8.76786	8.61923	8.76941
T303_04040	9.22202	9.23173	9.56877	9.04803	9.18553	9.09535	8.82133	8.93971	8.97068	8.75449	8.68182	8.87779
T303_04045	8.1744	8.21933	8.65867	7.72141	7.98686	8.42641	7.54125	8.16852	8.16773	7.95152	7.64024	8.20933
T303_04050	8.78513	8.65864	8.71591	9.06708	8.70726	8.93959	8.7932	8.93064	8.84588	8.40613	8.57237	8.64445
T303_04055	4.48216	4.44771	4.67378	4.72796	4.17271	4.62961	4.53562	4.32486	4.28126	4.01836	4.27473	4.2476
T303_04060	10.5835	10.4811	10.4014	10.45	10.0037	10.1123	9.8705	10.1177	10.1101	9.8041	9.93593	9.98107
T303_04065	9.97322	9.87542	9.8261	9.89786	9.47337	9.51335	9.29352	9.48521	9.43818	9.20433	9.27301	9.42209
T303_04070	5.2599	5.31629	5.53465	6.50746	6.15547	7.14983	7.11531	7.23872	6.8497	7.58804	8.46875	8.08
T303_04075	4.96698	5.16518	5.16513	6.30844	5.77674	6.60975	7.29862	7.05196	6.62963	7.3532	8.32537	7.62012
T303_04080	5.68701	5.68581	5.29189	6.66576	6.05612	5.59936	6.75198	6.097	6.00838	5.91017	6.51541	5.88567
T303_04085	5.63321	5.66779	5.50505	6.93474	6.2865	5.91516	6.92673	6.06053	5.96257	6.07491	6.52431	6.28925
T303_04090	7.98478	8.03125	7.96213	8.80185	8.00274	7.92288	8.37243	7.94936	8.02399	7.70118	7.96185	7.90541
T303_04095	8.17565	8.09738	8.73437	7.29839	8.26039	7.88332	8.08966	7.82443	7.97484	7.87594	8.22412	7.81048
T303_04100	8.7744	8.76928	9.26257	8.45188	9.06267	8.6196	8.72427	8.40262	8.66226	8.61142	9.03219	8.27037
T303_04105	8.29017	8.31565	7.68608	7.67112	8.0446	8.21619	8.10917	8.24418	8.121	8.40124	8.52703	8.12228
T303_04110	7.7344	7.76493	7.70085	7.23244	7.42681	7.13098	8.05178	7.54094	7.61739	7.33107	7.58941	7.49288
T303_04115	3.00292	2.5784	3.06031	2.65032	3.37663	3.45059	3.78041	3.2743	3.39275	3.837	4.04663	3.20097
T303_04120	5.40823	5.17031	5.72001	5.34577	5.9785	6.35551	6.48151	6.5749	6.16937	6.14488	6.23872	6.02246
T303_04125	12.3589	12.383	12.3109	12.3979	12.6189	12.2398	12.8782	12.4999	12.3734	12.3396	12.8053	12.3151
T303_04130	2.16858	1.8766	2.6912	2.04573	2.84632	2.46449	2.6606	3.01446	2.26402	3.15879	2.78689	3.02931
T303_04135	8.55757	8.43874	8.30637	8.1344	8.99502	8.89351	8.76531	8.75844	8.49581	9.01206	8.67624	8.70988
T303_04140	6.55288	6.42388	6.39056	6.92317	7.22221	6.89587	6.70642	6.79509	6.45501	7.20665	6.28763	6.83294
T303_04145	8.41393	8.45669	8.42276	8.61642	8.67858	8.49802	8.62327	8.51245	8.35222	8.69975	8.3695	8.4695
T303_04155	7.45004	7.5076	7.79788	6.88075	6.89378	7.21726	6.64393	6.98219	6.8815	6.82345	6.75808	7.01771
T303_04160	7.56562	7.5357	8.13516	7.34248	6.97152	7.52665	6.96867	7.1197	7.12388	7.17451	7.02338	7.39194
T303_04165	12.8427	12.8436	12.5022	12.3293	12.2141	12.6557	11.6731	12.4164	12.2647	12.1908	11.7262	12.4067
T303_04170	4.64325	4.98476	4.79494	8.92671	9.67699	10.0467	7.34819	9.38111	8.80428	11.2076	8.18873	10.334
T303_04175	7.19048	7.34699	7.18086	7.85403	7.89009	8.45794	7.35558	8.08868	7.77292	8.85065	7.69959	8.2607
T303_04180	6.98532	7.05136	7.10888	7.70934	9.26646	9.27828	7.20227	9.05665	8.79741	9.51029	8.39108	9.30933
T303_04185	7.5199	7.60932	7.74108	8.79457	9.90228	9.87542	8.0814	9.66073	9.4724	10.1276	9.09268	9.85223
T303_04190	5.68349	5.73164	5.74555	6.10848	7.13248	7.32896	6.30283	7.25172	7.26055	7.2463	6.64674	7.3875
T303_04195	8.62482	8.65316	8.76318	9.68527	9.98385	10.1502	9.38414	10.211	10.1277	10.0259	9.5418	10.2123
T303_04200	3.41366	3.38493	3.3868	4.85515	4.72032	4.49608	4.25739	4.94775	4.70873	4.79629	4.01667	4.86321
T303_04205	8.63124	8.37795	8.44144	8.98712	9.12703	8.9406	8.63851	9.04207	8.88733	9.23742	8.69173	8.92907
T303_04210	5.1569	5.07506	5.36787	5.42007	5.6628	5.73969	5.57653	5.67308	5.3698	5.73976	5.42315	5.37449
T303_04215	4.64325	4.64486	5.19788	4.72264	4.89478	4.97429	5.22615	4.93169	5.13302	4.79629	5.22339	4.83219
T303_04220	2.52434	2.85817	2.6101	2.97107	2.54504	2.52348	2.88748	2.88697	2.7206	3.06291	2.73875	3.18469
T303_04225	3.37921	3.64286	3.7942	4.03899	3.9914	3.5951	4.30183	4.47281	4.10508	3.94853	4.21441	4.01886
T303_04230	6.13188	6.0975	5.49001	5.20001	4.75177	4.969	5.33279	5.38532	5.40828	5.13569	5.61867	5.04098
T303_04235	6.82658	6.79988	6.15593	5.93274	5.52096	5.42081	6.07856	6.01552	6.04791	6.00997	6.32479	5.66586
T303_04240	8.9654	8.9661	9.29131	8.19625	9.08212	8.96442	9.15778	9.00545	8.97325	8.79888	8.81727	8.7769
T303_04245	7.29928	7.35827	7.6803	7.11534	7.24172	7.13572	7.02144	7.39138	7.29996	7.24448	7.29498	7.40692
T303_04255	7.82597	7.6466	7.69921	7.02083	7.37306	7.59012	6.92673	7.21679	7.17833	7.13282	7.1993	7.27092
T303_04260	6.35658	6.22623	6.15831	5.27109	5.99611	5.91516	5.09594	5.41258	5.58998	5.68713	5.6677	5.47495
T303_04265	8.76651	8.6151	8.83892	7.48462	8.13084	8.20891	7.55967	7.75614	7.80139	7.89869	7.86848	8.12867
T303_04270	6.49775	6.32154	6.75834	6.03515	6.41154	6.5436	5.83422	6.1581	6.08638	6.04594	6.13097	6.03613
T303_04275	6.22454	6.04541	6.35987	5.86664	5.83906	5.99028	5.4598	5.71436	5.68706	5.70577	5.62861	5.70347
T303_04285	4.672	4.67405	4.8192	5.28199	5.62368	5.44771	4.57236	5.48409	5.31415	5.30243	4.94449	5.43422
T303_04290	8.69959	8.80063	8.7922	8.2707	8.25033	8.71284	8.73484	8.69681	8.53546	8.21629	8.30847	8.35143
T303_04295	9.96035	9.93484	9.95434	10.4315	9.94343	10.0868	10.0632	10.058	9.98539	9.86311	9.96138	10.0057
T303_04300	7.8099	7.73408	7.80701	7.92534	7.33464	7.56313	7.86746	7.73006	7.66583	7.31555	7.5065	7.57088
T303_04305	10.4021	10.4061	10.3591	10.5706	10.4542	10.528	10.3692	10.4346	10.3677	10.3796	10.2055	10.4123
T303_04310	8.89742	8.87831	8.79143	9.00561	8.81291	8.82591	8.88223	8.91371	8.80356	8.71199	8.62379	8.75122
T303_04315	10.1546	10.1167	10.5281	8.97625	9.93988	9.7292	9.84933	9.57003	9.43911	9.6987	10.0244	9.6485
T303_04320	9.2305	9.51715	8.90452	8.89391	9.68193	9.97735	9.92904	10.132	9.84711	9.72538	9.24744	9.90999
T303_04325	5.49122	5.78278	5.40841	5.11309	5.23232	5.56116	5.29811	5.65363	5.61651	5.38735	4.70873	5.73455
T303_04335	7.68236	7.77927	7.38764	7.08556	7.01537	7.44317	7.24387	7.71762	7.65627	7.25898	6.79973	7.69887
T303_04340	6.78771	6.76809	6.50153	6.53508	6.29186	6.60463	6.52527	6.79657	6.74536	6.37524	5.9393	6.89052
T303_04345	13.4539	13.4306	13.216	13.4591	13.6501	13.6225	13.562	13.5783	13.6067	13.4947	13.5746	13.4813
T303_04350	7.42493	7.70433	7.60031	7.17215	7.28087	7.53742	7.16668	7.46485	7.35024	7.24903	7.17464	7.35968
T303_04355	9.20368	9.27434	9.55822	8.89657	9.63878	9.24334	9.63182	9.32892	9.34976	9.27201	9.36705	9.1445
T303_04360	7.82037	7.78597	7.97636	7.54322	7.56526	7.87484	7.64579	7.47873	7.48504	7.47539	7.58261	7.69313
T303_04365	7.09685	7.06519	7.19946	6.71489	6.64577	7.05928	6.92104	6.74388	6.88424	6.64594	6.97616	7.00386
T303_04370	7.29697	7.179	7.34859	6.88552	6.85931	7.19815	7.1834	7.0606	7.14112	6.97822	7.19262	7.50112
T303_04375	8.31545	8.24204	8.23659	7.44876	7.47785	7.96672	7.93462	7.85811	8.01092	7.49466	7.91524	8.03872
T303_04380	8.95885	8.86017	8.88382	8.16664	8.20135	8.53791	8.58782	8.58443	8.74839	8.10985	8.49026	8.65998
T303_04385	8.73194	8.5866	8.60822	8.1563	8.04672	8.27638	8.39311	8.47784	8.62313	8.0465	8.25707	8.52388
T303_04390	6.81374	6.75449	6.81523	6.43438	6.25026	6.33918	6.52527	6.51147	6.64583	6.05843	6.23872	6.54652
T303_04395	8.37567	8.21499	8.18385	7.59953	7.46921	7.9105	7.78378	7.95135	8.02893	7.65808	7.9374	8.0975
T303_04400	9.64835	9.60288	9.31789	9.10929	8.77451	9.2315	9.3275	9.38873	9.46535	8.97275	9.3957	9.204
T303_04405	7.06198	7.17263	6.87432	6.95419	6.37667	6.74293	6.86142	6.89926	6.92461	6.66239	6.91114	6.83033
T303_04410	8.42188	8.36961	8.16149	8.38557	7.80833	8.12747	8.26431	8.27156	8.37036	8.11185	8.19209	8.33217
T303_04415	9.93278	9.92122	9.74096	9.82281	9.3752	9.67067	9.78191	9.8053	9.92082	9.66967	9.66019	9.75016
T303_04420	4.9436	5.10215	5.52362	9.06787	6.58742	8.41574	8.43461	8.24256	7.72419	7.34812	7.94604	8.26989
T303_04425	9.24313	9.39566	10.0556	11.9512	9.88421	11.5049	11.6841	11.0923	10.5936	10.2834	11.3053	11.2031
T303_04430	8.29538	8.46036	9.10159	10.976	9.17735	10.6762	10.8013	10.177	9.62926	9.34347	10.5309	10.3143
T303_04435	8.10692	8.13525	8.26557	7.4186	7.21471	7.36771	7.67902	7.42906	7.51003	7.24083	7.64841	7.39636
T303_04450	6.7662	6.64267	6.67439	5.54306	5.71957	5.61301	5.82207	5.77563	5.94958	5.89865	6.04204	6.13685
T303_04455	5.38237	5.21071	5.02615	4.37412	4.36798	4.03089	4.38679	4.23172	4.33817	4.57664	4.44938	4.85294
T303_04470	3.17345	2.63886	2.55338	3.37591	2.10004	2.30551	2.05982	2.93073	2.5928	2.57622	2.4104	2.31217
T303_04480	4.14546	4.75139	2.7927	2.98894	3.51746	3.48067	5.00748	4.94775	4.99321	2.52915	2.87859	3.24872
T303_04490	5.96478	6.18374	5.68082	5.50942	4.55191	5.19448	4.41133	4.98973	5.11917	4.69331	4.66433	5.18294
T303_04495	6.93728	6.92807	6.78937	6.37108	5.74323	6.19693	5.78185	6.15118	6.16713	5.78554	5.76102	6.04743
T303_04505	7.05654	7.01475	6.85244	6.66854	6.13177	6.46865	5.96432	6.3874	6.36006	6.20414	5.96568	6.53693
T303_04515	4.52218	4.5692	4.2783	4.33276	3.90079	3.78788	3.68969	3.99459	3.99815	4.00122	3.12317	4.26319
T303_04520	4.96698	5.04744	4.88963	4.72796	4.16494	4.48127	4.25739	4.61371	4.55945	4.51757	3.78745	4.59417
T303_04525	8.43347	8.43128	8.84484	7.77387	7.5347	7.88823	7.44844	8.04579	7.95549	7.64365	7.61129	7.73285
T303_04530	9.53922	9.5637	9.08074	9.37982	9.312	9.65817	9.93681	10.1572	10.1579	9.80749	9.41497	9.84464
T303_04535	5.65137	5.71419	5.53831	5.59063	5.04618	5.51466	5.70782	5.87698	5.86635	5.57863	5.61201	5.61817
T303_04540	2.64524	2.77978	2.40098	3.23332	2.2248	2.2715	2.68764	2.99398	2.69593	2.94234	2.28194	2.79208
T303_04545	5.56588	5.71067	5.65747	5.84963	5.35	5.64657	6.04235	6.04817	5.99073	5.90327	5.36489	5.93516
T303_04550	7.37116	7.43806	6.99902	7.8418	8.11632	8.50992	7.69909	8.32737	8.1417	8.2023	7.85936	8.33494
T303_04555	7.39291	7.39708	7.04088	7.25661	7.8513	8.39812	7.44151	7.97767	7.9066	7.87771	7.58346	8.03589
T303_04560	7.00098	7.00904	7.1513	5.41677	6.50677	6.97197	5.82207	6.462	6.29379	6.41624	5.78492	6.67587
T303_04565	9.35594	9.32496	9.56384	8.62751	8.71593	8.63682	8.24509	8.21074	8.31524	8.44151	8.26187	8.20227
T303_04570	6.82338	6.87092	7.05244	6.27243	6.27572	5.96656	5.76608	5.88256	5.83844	5.99489	5.64829	5.70632
T303_04575	8.69303	8.8673	8.80288	9.30157	8.02275	8.46407	8.59498	9.19822	9.37936	7.71899	7.72298	8.44622
T303_04580	8.44549	8.72246	8.39276	7.87999	8.25308	8.6026	8.7033	8.83744	8.84342	8.15367	8.22631	8.45473
T303_04585	7.97688	8.16896	7.97163	7.92128	8.01035	8.10592	8.3183	8.57713	8.47919	7.95486	7.78798	8.33124
T303_04590	8.07901	8.21499	8.0997	8.55778	8.42141	8.81267	8.35303	8.76412	8.64384	8.45062	8.03903	8.68912
T303_04595	8.80189	8.8873	8.85661	8.87392	9.01649	9.2315	8.73606	9.18218	9.00309	8.98942	8.57322	9.13368
T303_04600	7.0995	7.15203	7.46367	7.3329	7.12048	6.86627	7.38995	7.11496	7.1694	7.06637	7.3808	7.12609
T303_04605	9.21043	9.05754	8.9447	9.73953	9.43393	9.37955	9.47596	9.29479	9.23911	9.3723	9.33553	9.39029
T303_04610	9.89917	9.97149	9.86685	10.5584	10.201	10.2525	10.5248	10.4076	10.2836	10.1794	10.301	10.2154
T303_04615	-0.74125	-2.17765	-1.13159	1.46524	0.656659	0.874645	-0.785946	0.767076	0.157217	0.728324	0.759563	0.439113
T303_04625	4.88955	5.08052	5.60959	4.86001	4.64417	4.42823	4.88431	4.85427	4.95213	4.90167	4.53643	4.79515
T303_04630	6.39157	6.49716	6.81373	5.33882	5.69011	6.17869	6.13368	5.97167	6.10055	5.72678	5.92593	5.85257
T303_04635	-0.235012	0.584191	-1.13159	0.00373117	0.127447	-0.327465	0.376118	-0.144851	0.536472	-0.166473	0.759563	-0.658205
T303_04640	11.5812	11.5286	11.2873	11.7534	11.352	11.7675	11.626	11.5964	11.4169	11.6435	11.6866	11.6125
T303_04645	-1.08164	-0.217396	-0.531597	0.00373117	-0.717169	-0.552673	-0.0909438	-0.563496	-0.581898	-0.0192725	0.0195164	-0.0844572
T303_04650	4.5764	4.77178	5.14128	4.106	5.04618	4.30755	4.99129	4.56595	4.79257	4.56502	4.80537	4.51176
T303_04655	3.74659	3.87423	3.92291	4.20866	4.19576	4.8645	4.54304	4.80221	4.65854	4.75598	4.00654	4.60032
T303_04660	0.891813	1.18021	0.990127	1.78448	1.96346	1.52114	0.728383	1.56305	1.42213	1.94789	1.10157	1.81643
T303_04665	10.2878	10.3327	10.3762	10.6223	10.8291	10.6702	10.804	10.5947	10.4856	10.6051	10.7876	10.5695
T303_04670	8.15544	8.24933	8.85698	7.6446	9.08161	9.46691	8.11042	8.75844	8.49179	9.35448	8.8399	9.07969
T303_04675	7.26313	7.24005	7.62976	6.82838	7.89362	8.34289	7.15824	7.84744	7.563	8.16237	7.88654	7.92268
T303_04680	7.25365	7.30912	7.61511	7.10719	8.30611	7.85489	8.28604	7.84244	8.00151	7.78057	7.98589	7.56931
T303_04685	-1.52798	-1.06894	-1.13159	-0.309	1.04299	1.52114	1.57186	0.767076	1.53771	1.21828	1.49837	1.43126
T303_04690	6.19018	6.24094	6.35158	5.99814	6.35294	6.16023	6.5026	6.45077	6.60168	6.27182	6.17459	6.29305
T303_04695	5.79223	5.67141	5.55646	5.54608	5.88705	5.6826	5.98355	5.82864	5.74833	5.8706	5.9393	5.77044
T303_04700	9.29862	9.24881	9.29887	10.0248	9.74775	9.87524	9.32858	9.61515	9.60441	9.68753	9.2872	9.6909
T303_04705	6.35214	6.22623	6.3051	7.87219	7.14042	7.45553	6.26293	6.98219	6.9626	7.30511	6.25806	7.28339
T303_04710	5.75577	5.60477	5.73602	6.42293	6.16524	5.73658	6.35858	5.81411	5.90991	5.8444	6.34703	6.11555
T303_04715	-0.0359245	-0.217396	0.356403	0.137876	-1.26999	0.038852	0.503339	0.948324	1.00664	-0.166473	0.0195164	1.63666
T303_04720	4.22521	4.25836	4.61956	3.82694	3.86289	4.49608	4.0542	4.50935	4.51783	4.43061	3.94424	4.60644
T303_04725	3.91236	3.97148	4.38779	3.95059	4.05159	4.43593	3.95751	4.45044	4.4308	4.58816	4.29983	4.64264
T303_04735	3.11184	2.77978	2.6101	3.09171	3.48039	3.43531	2.68764	3.44999	3.46754	3.74731	3.38009	3.70184
T303_04740	8.36029	8.52936	8.51011	8.34237	8.46673	8.7403	8.7401	8.60483	8.69726	8.34417	8.38474	8.3985
T303_04745	5.58867	5.78278	5.94613	6.32963	6.36316	6.12495	6.28965	6.20118	6.35416	6.35008	5.07622	6.45788
T303_04750	3.44731	3.51965	3.35396	4.36731	4.3612	4.12912	3.99046	4.12275	4.20463	4.46227	1.55506	4.79515
T303_04755	2.98011	3.135	2.8409	4.00428	3.66789	3.46571	3.20076	3.78407	3.7571	3.87514	-0.569307	4.05512
T303_04760	4.00565	4.34257	4.03072	4.92641	5.02489	4.69523	4.71062	4.60699	4.86075	4.84515	2.81036	5.02736
T303_04765	5.40823	5.43613	5.58504	6.40973	6.49598	6.39947	6.54018	6.49699	6.74837	6.31928	6.363	6.61492
T303_04770	5.69404	5.99426	5.96256	7.05727	6.97708	6.66319	7.01078	6.99899	7.15702	7.07459	6.55764	7.22391
T303_04775	5.33373	5.52291	5.39637	5.8125	6.02643	6.14856	6.48151	6.36963	6.44764	6.16233	6.33494	6.09392
T303_04780	6.58536	6.66465	6.65093	7.48225	7.65461	7.51125	7.90395	7.75993	7.75138	7.68584	7.85089	7.34236
T303_04795	10.0519	10.0047	9.89388	9.25712	9.41972	9.59898	9.04727	9.23741	9.16352	9.26057	9.02249	9.1508
T303_04800	10.1201	10.1077	9.80765	9.84428	9.9142	10.1438	9.55634	9.87066	9.71079	9.75172	9.63761	9.70576
T303_04805	7.27606	7.21296	7.09156	7.94091	7.46051	7.54545	7.48262	7.55149	7.25634	7.45271	7.35309	7.42609
T303_04810	7.04147	6.92655	7.04988	7.55	6.99361	6.79323	6.99733	6.89098	6.79558	6.84042	6.80266	6.86776
T303_04815	11.9142	11.8921	11.9909	11.4974	11.8127	11.8011	11.3987	11.3128	11.2193	11.8825	11.9537	11.6186
T303_04820	7.60993	7.43806	7.65693	8.05501	7.84463	7.78729	7.62932	7.57668	7.5311	7.90273	7.70821	7.764
T303_04825	12.0377	12.1264	11.6289	10.7768	11.632	12.1421	10.949	11.7249	11.5103	11.7073	11.2528	11.7717
T303_04830	8.09037	8.04248	8.63067	8.31563	7.95738	7.81707	8.40028	7.78101	7.87604	7.90389	8.0446	8.03305
T303_04835	11.6936	11.6885	11.5685	10.9709	11.4859	12.2649	10.652	11.4952	11.1587	11.7929	11.0337	11.9159
T303_04840	11.1798	11.2126	11.075	10.667	11.1336	11.7515	10.2556	11.0944	10.799	11.4257	10.5773	11.5778
T303_04845	7.53855	7.59317	7.53773	7.82387	8.26675	8.89211	7.90468	8.55589	8.33635	8.82591	8.00827	9.10856
T303_04850	10.7149	10.7168	10.4056	10.3407	10.9741	11.6827	11.0126	11.4938	11.3588	11.4693	11.4069	11.8458
T303_04855	11.3452	11.0853	11.495	10.7312	11.2482	11.4087	10.5518	10.9375	10.8208	11.2087	11.27	10.9619
T303_04860	8.52495	8.32085	8.74549	8.27162	8.20797	8.11013	7.72543	7.913	7.91798	8.04336	7.9071	8.0245
T303_04865	8.5595	8.61322	8.77796	8.19817	8.64303	8.99568	8.63461	8.84461	8.78065	8.65215	8.78504	8.81903
T303_04870	8.64897	8.71194	8.79373	8.5118	8.73375	8.85456	8.69833	8.84747	8.82185	8.71298	8.71796	9.06532
T303_04880	11.495	11.3845	11.4229	10.9311	11.1288	11.3653	10.9666	11.2186	11.2039	11.097	11.1222	11.1511
T303_04885	11.8587	11.8629	11.8409	11.3068	11.2069	11.6434	11.292	11.5438	11.5893	11.211	11.4147	11.3968
T303_04890	10.2729	10.2213	10.2925	9.98389	9.78701	9.80917	9.62068	9.76394	9.87794	9.7845	9.57302	10.003
T303_04895	10.1231	10.1244	10.1929	9.78737	9.48218	9.57891	9.32455	9.51696	9.67159	9.46568	9.11495	9.70041
T303_04900	7.44796	7.52873	7.55679	6.8084	6.45676	6.73826	6.69481	6.71601	6.86638	6.59542	6.51719	6.61341
T303_04905	11.0111	10.9778	10.9989	10.7111	10.2905	10.2521	10.1629	10.281	10.4098	10.3229	9.67944	10.5124
T303_04910	11.9086	11.905	11.8497	11.3338	10.9987	11.1053	11.1024	11.1015	11.3245	10.9482	10.7502	11.1405
T303_04915	10.6697	10.6986	10.6789	10.4214	10.7024	10.6897	10.8397	10.6953	10.6364	10.6033	10.7197	10.4608
T303_04925	8.5542	8.71677	8.01428	8.10245	7.77874	7.3966	7.28429	7.11615	6.86223	8.11783	8.75851	7.4904
T303_04930	10.907	10.9975	10.8415	10.7415	10.541	10.6646	11.453	10.9542	10.7297	10.6649	11.0619	10.6925
T303_04935	8.01173	7.94633	7.83851	8.09679	8.0541	8.10712	7.65695	8.19904	8.16099	7.89347	7.6163	8.36594
T303_04940	7.8977	7.9612	8.10649	7.95348	7.93758	8.13458	7.60115	8.17024	8.16885	7.84805	7.80999	8.2919
T303_04945	9.77652	9.7876	10.1487	9.81391	9.66689	9.80118	9.18056	9.67628	9.61473	9.41863	9.27618	9.68639
T303_04950	5.78237	5.82242	6.03426	5.18847	5.30831	5.37349	5.85226	5.62061	5.84967	5.27059	5.66126	5.99472
T303_04955	6.86443	6.73558	6.84655	6.48246	6.47886	6.60463	7.05428	6.60391	6.52672	6.46395	6.90843	6.90798
T303_04960	8.38003	8.3145	8.1949	8.09576	8.0409	7.88893	8.63981	8.11914	8.09765	8.03444	8.56419	8.28476
T303_04965	7.87006	7.81164	7.84147	7.98553	7.77301	7.6476	8.38952	7.79661	7.89784	7.78809	8.23175	7.97981
T303_04970	7.82597	7.73927	7.8221	8.0147	7.7117	7.70208	8.31613	7.69718	7.86916	7.6771	8.04831	7.79917
T303_04975	9.28995	9.28502	9.27632	9.10007	8.89236	8.91053	9.58786	9.00417	9.00874	8.93855	9.36159	8.93364
T303_04980	8.33636	8.24994	8.21275	8.10039	7.78319	7.50119	8.20236	7.62908	7.66345	7.83722	7.90505	7.79716
T303_04985	7.9015	7.82715	7.91648	7.50027	7.12949	7.15333	7.65095	7.30984	7.15136	7.26796	7.5038	7.10678
T303_04990	7.20161	7.08434	7.33077	6.68233	6.80289	6.55778	6.8879	6.65373	6.66661	6.9006	7.05321	6.47136
T303_04995	7.37116	7.29157	7.57115	6.908	6.63878	6.44786	6.73263	6.59714	6.54237	6.5622	6.59698	6.39383
T303_05000	3.97137	3.64286	3.6928	3.15637	4.07664	3.82353	3.85388	2.9732	3.14188	3.76773	1.24631	3.39737
T303_05005	10.0628	9.99028	10.1903	9.84995	10.2456	10.1227	9.83314	9.63967	9.58249	9.89566	9.97735	9.66894
T303_05010	9.53605	9.37025	9.6264	9.82344	10.0315	9.70352	9.47887	9.29191	9.2861	9.74868	9.65999	9.49134
T303_05015	5.96188	5.74546	5.95437	6.04159	6.05821	6.19239	6.0862	5.90742	5.88284	5.81527	6.16095	5.70061
T303_05020	9.3771	9.32324	9.47859	10.1271	10.0721	9.72469	9.72206	9.42552	9.46922	9.83375	9.71195	9.65443
T303_05030	4.98428	4.93741	4.57038	4.46627	4.77746	4.99007	3.94636	4.1963	4.02811	4.63893	4.47164	4.75713
T303_05040	10.3691	10.4395	10.606	10.3106	10.5135	10.3284	10.1634	10.2692	10.2739	10.2257	10.056	10.3063
T303_05045	7.70166	7.72714	8.14719	7.95745	7.79644	7.82588	7.81247	7.65377	7.74388	7.69786	7.68379	7.8045
T303_05050	-0.74125	0.314482	-1.13159	-0.959829	-0.967261	-0.552673	-1.11927	-0.144851	-0.581898	-0.166473	-0.834663	-1.62508
T303_05055	-1.08164	-1.06894	-1.56182	-0.959829	-1.65359	-1.14754	-1.11927	-0.339041	-1.16955	-0.72766	-0.834663	-0.440608
T303_05060	2.08554	2.01989	1.15169	1.41327	0.823794	2.33874	2.01781	2.07305	2.08559	1.58336	1.60961	2.04999
T303_05065	-0.74125	-0.726224	-0.531597	-0.708839	-1.26999	0.038852	-0.785946	-2.17765	-1.58728	-0.976615	-2.17765	-0.25157
T303_05070	-2.17765	-0.449493	-1.13159	0.137876	-1.26999	-0.552673	-1.11927	-0.339041	-0.358737	-0.72766	-0.569307	-0.658205
T303_05075	4.08261	3.72882	3.58374	3.87576	2.82676	3.68828	3.59287	3.96333	4.16023	3.34697	3.38009	3.84335
T303_05080	3.13267	2.60895	2.58202	2.97107	1.50335	2.85739	2.28901	3.18677	3.34595	2.59919	1.94271	3.04742
T303_05085	0.790587	1.18021	0.902013	2.07946	0.565221	1.33608	1.01129	1.86323	1.15883	0.728324	1.02337	0.643474
T303_05090	-0.466039	-1.06894	0.0633008	0.373701	-0.717169	-0.552673	0.236584	-0.563496	-0.165517	-0.0192725	-1.16008	-0.658205
T303_05095	0.563959	-0.0175151	-0.800626	0.137876	-0.967261	0.038852	-0.785946	0.179238	0.836496	-0.330417	-0.569307	0.544909
T303_05100	-1.08164	-1.51932	-0.800626	-0.959829	-2.17765	-0.552673	-0.785946	-0.339041	-0.358737	-1.6586	-1.58095	-1.22651
T303_05105	1.63821	0.912762	1.07317	1.82483	0.127447	2.46449	0.620245	2.41868	1.96687	1.02826	1.31357	1.93793
T303_05110	1.31275	1.09645	1.6614	1.18435	0.467593	2.40298	1.78721	2.61922	2.19527	1.43805	0.852961	1.72934
T303_05115	5.59619	5.62732	5.81656	5.91182	4.89478	5.47038	5.6228	5.77263	5.92591	5.46443	5.21022	6.10478
T303_05120	7.35352	7.26424	7.61164	7.67251	7.16885	7.41034	7.43952	7.88129	7.78393	7.4939	7.33499	7.92452
T303_05125	5.61111	5.52692	5.52362	5.94194	5.64058	5.52913	5.75333	6.29416	6.04058	6.01211	5.44956	6.14739
T303_05130	8.09701	8.27754	8.15257	7.44391	8.15162	12.6317	10.9474	12.0073	11.4651	10.9186	10.6351	12.5239
T303_05135	6.91641	6.93109	6.94492	6.47772	7.12149	11.4513	10.4555	11.1061	10.6094	10.0208	9.49616	11.5307
T303_05140	10.4821	10.8857	10.3029	10.3924	10.2432	10.2516	11.4572	11.151	11.2476	10.1176	10.1899	10.4247
T303_05145	7.73525	7.81983	7.84073	8.60741	7.56894	7.4191	8.2371	7.93466	7.97868	7.36664	7.65003	7.8005
T303_05150	7.65022	7.60648	7.74108	8.43975	7.17369	7.11908	7.98658	7.57064	7.61656	7.06224	7.39736	7.60032
T303_05155	8.09502	8.12802	8.06715	8.53971	7.57041	7.4612	8.18171	7.72463	7.82291	7.32247	7.57749	7.91469
T303_05160	11.9778	11.9121	11.869	11.6803	10.9042	11.0269	11.9769	11.9571	11.7521	10.7949	11.2887	11.7862
T303_05175	1.85428	2.38014	2.76799	3.10815	2.2248	2.85739	2.74026	3.20471	2.94656	2.75049	3.02625	2.74846
T303_05180	1.15878	0.584191	0.707786	0.00373117	0.362875	0.573391	0.236584	-0.144851	0.157217	1.38617	-0.345258	0.643474
T303_05185	4.79471	4.70972	4.93474	5.59938	6.97041	6.04163	6.43239	6.07523	5.80999	6.5252	7.09921	5.983
T303_05190	-0.235012	0.45563	-0.304938	-0.309	1.17257	0.781046	0.503339	0.0262752	1.08474	1.09442	0.659698	0.981646
T303_05195	2.45986	2.54719	1.90754	2.83942	3.11167	3.35638	2.97789	3.22242	3.42313	3.50126	3.17835	2.93516
T303_05200	1.51669	1.60074	0.902013	1.82483	1.81258	2.00791	1.83637	2.22138	1.53771	2.50503	2.31514	2.0136
T303_05205	10.472	10.4573	10.2092	9.80118	9.63492	11.6225	11.7784	11.8603	11.9418	11.5464	11.621	11.8397
T303_05215	3.54378	3.50348	3.83045	3.4932	3.94681	3.81174	4.10523	4.00486	3.76898	3.98387	3.95481	3.72453
T303_05220	1.63821	1.53863	1.6614	2.65032	2.36696	2.76263	2.63304	3.13159	2.76872	3.29164	2.73875	2.0136
T303_05225	8.94199	9.11919	9.20274	7.95348	8.28119	9.02755	8.66469	8.69006	8.44073	7.75715	8.6941	7.67868
T303_05230	5.94431	6.27467	4.98921	6.42948	6.06657	5.52913	7.63801	6.72381	6.91529	5.69515	5.26222	6.32124
T303_05235	8.25617	8.1234	8.29073	8.4312	8.77228	8.71443	8.75895	8.64807	8.58417	8.78862	8.76039	8.8154
T303_05250	6.56443	6.46829	6.50714	6.8259	6.84237	7.30605	7.08258	7.10306	7.25739	7.09089	7.16898	7.38216
T303_05255	11.0464	10.855	10.9408	9.75184	9.94187	9.6672	10.3532	9.90243	10.0051	9.65296	9.85886	9.81637
T303_05260	9.33165	9.3241	9.52888	9.17049	9.36337	9.67941	9.92408	9.76092	9.67928	9.54767	9.45927	9.69126
T303_05265	9.009	8.9261	9.08011	8.88021	8.85	9.08529	9.44038	9.36923	9.32885	9.07717	8.97426	9.204
T303_05270	9.26864	9.16359	9.2986	9.15228	9.10741	9.35489	9.82232	9.72796	9.69823	9.27357	9.28012	9.26672
T303_05275	6.39157	6.44096	6.60283	6.71355	6.40166	6.18099	7.10407	6.34153	6.31622	6.1153	6.45525	6.34889
T303_05280	8.49761	8.47754	8.9319	8.78789	9.22271	9.16097	8.89787	9.0096	9.07362	9.16998	9.02563	9.12544
T303_05285	7.84345	7.8441	7.91718	7.9432	7.89889	7.89313	8.29376	7.9447	7.92396	7.78809	7.95265	7.92207
T303_05290	9.55257	9.56735	9.63711	9.66405	9.56067	9.43004	9.79615	9.48979	9.43795	9.40138	9.5464	9.48284
T303_05295	10.6376	10.6467	10.6105	10.2913	10.2393	10.2013	10.6548	10.3129	10.2829	10.01	10.2205	10.0423
T303_05310	7.43335	7.45182	6.41464	6.16653	6.10361	5.89296	6.40005	6.21008	6.18053	6.15847	6.60875	6.0384
T303_05315	6.9564	7.06795	7.80473	5.93043	6.48822	5.92614	5.80365	5.87418	5.68393	6.12918	5.91243	5.91063
T303_05320	5.75577	6.07306	6.80464	5.1846	5.66831	4.88151	4.91324	4.92629	4.78089	5.13569	5.24509	4.74608
T303_05325	7.25127	7.43806	8.12547	6.50591	6.98482	6.26981	6.51209	6.46572	6.22	6.45296	6.47558	6.17649
T303_05330	6.7205	6.85667	7.50539	6.12473	6.77892	5.55056	6.09127	5.82575	5.71802	6.33133	5.6677	5.83182
T303_05335	-0.74125	0.314482	0.217283	0.00373117	0.127447	0.330738	-0.0909438	0.66713	1.22929	0.642472	-0.345258	1.12501
T303_05340	0.681719	1.33441	0.990127	1.05466	0.973562	1.52114	0.376118	1.86323	1.42213	1.58336	1.49837	1.48542
T303_05345	7.74796	7.72539	7.9594	7.25199	7.55341	7.99435	7.23243	7.26993	7.1861	7.51292	7.24417	7.59878
T303_05350	8.13622	8.19436	8.36934	7.50105	7.96019	8.24933	7.51223	7.71215	7.48774	7.82326	7.46734	7.82499
T303_05355	8.43662	8.37906	8.52355	8.12079	8.13532	8.50581	7.96118	8.115	7.98951	8.04074	7.96839	8.38209
T303_05360	8.32736	8.2638	8.40233	8.33016	8.28925	8.38227	8.07629	8.17593	8.00904	8.15075	8.01144	8.41691
T303_05370	5.59994	5.7212	5.62687	6.02653	5.81445	5.71776	5.66083	5.63721	5.49306	5.82505	5.42315	5.95928
T303_05375	8.61791	8.42109	8.0156	9.40353	8.92146	8.36221	9.15445	8.99228	8.60088	8.76087	8.85339	8.59719
T303_05380	9.45411	9.45361	8.54234	9.81266	9.02697	8.99991	9.34751	9.22455	8.83568	8.52523	8.91119	8.66952
T303_05385	-2.17765	-0.726224	-0.304938	0.00373117	-0.318474	-0.81966	-1.55351	-0.563496	-0.581898	0.236528	-0.345258	-0.25157
T303_05395	3.69149	3.93578	4.35498	4.62891	5.53006	4.8645	4.29305	4.98455	4.95733	4.64446	4.60515	4.95723
T303_05405	10.3529	10.3264	10.2145	10.3486	10.9366	11.5401	9.83862	11.0663	10.8005	11.0501	9.99986	11.2362
T303_05415	2.95694	2.85817	3.46576	2.37947	2.99388	2.85739	2.39126	3.30788	3.19567	2.90596	2.8562	3.42534
T303_05420	7.18301	7.10324	6.38853	9.61421	10.4909	9.20725	11.2604	11.0201	11.0639	9.43628	11.5518	10.6167
T303_05425	7.96821	7.8735	7.05755	10.5264	11.4004	10.2846	11.8288	11.5353	11.6421	10.3003	12.3339	10.9816
T303_05435	3.73301	4.00632	3.3868	4.08954	4.80769	4.77629	4.60818	5.20104	5.31009	4.51757	4.77586	4.91838
T303_05450	0.435727	1.09645	0.356403	1.24508	0.823794	1.12373	0.828979	1.50634	1.53771	1.15768	1.37784	0.439113
T303_05455	7.13219	7.19167	7.4482	6.47138	7.26461	7.97533	6.58042	7.1844	7.0528	7.46995	7.17238	7.78978
T303_05460	2.58606	3.45386	3.757	3.74521	3.04554	3.18427	2.32391	3.15022	3.04753	3.51341	1.89958	3.75792
T303_05465	4.59903	4.33345	5.02093	4.62891	4.39479	4.60251	3.87756	4.57976	4.69635	4.69864	3.92286	4.85808
T303_05470	2.78338	2.54719	2.9327	3.1244	3.27929	3.38847	2.68764	3.49441	3.17796	3.62952	3.24878	3.65535
T303_05475	5.33373	5.35285	5.33038	7.16333	7.23432	7.1298	7.05947	6.84168	6.7883	6.98369	6.823	7.06516
T303_05480	5.1467	5.11285	5.64055	6.38969	6.3478	6.30386	6.51398	6.13257	6.04791	6.25203	5.79083	6.22505
T303_05485	3.88807	3.65755	3.94512	4.97651	4.52789	5.30369	4.55777	5.02044	4.84961	5.07144	3.51481	5.28189
T303_05490	7.60993	7.60364	7.86351	7.58125	7.52866	7.25474	8.18527	7.44801	7.46419	7.64434	7.79536	7.72654
T303_05495	3.43058	3.87423	3.7942	5.98263	5.46514	5.14837	6.00252	5.40485	5.38531	5.57284	5.21022	5.46487
T303_05510	7.98119	7.81983	7.94017	8.66965	8.53647	8.34749	8.06151	8.26142	8.0631	8.32018	7.92603	8.17266
T303_05515	12.675	12.7149	12.7833	12.2444	10.1543	9.29636	13.064	12.0129	12.3719	9.77492	10.4853	10.4995
T303_05520	10.3153	10.3641	10.3967	9.84014	7.82074	7.34336	10.3994	9.44946	9.68673	7.71374	8.32333	8.10563
T303_05525	8.82607	8.72682	8.5003	8.84049	7.84585	7.63595	8.31125	8.31142	8.36255	7.94985	7.91456	8.25291
T303_05530	9.31381	9.18909	9.00477	9.12123	8.39717	8.40303	8.43062	8.77579	8.6777	8.60506	8.50652	8.74048
T303_05555	2.83514	3.02603	3.52596	2.04573	1.88999	2.63469	1.68355	2.44909	4.43825	2.05145	2.52835	2.55942
T303_05565	3.63421	3.55145	3.59784	3.81697	4.62165	4.17584	3.78041	3.86525	3.61957	4.61094	3.31593	4.39636
T303_05575	11.8565	11.9135	11.8474	11.2443	11.3538	11.5379	11.8302	11.6305	11.521	11.2428	11.4925	11.4895
T303_05580	6.22454	6.39569	7.02272	4.94024	5.90348	6.32474	6.65254	6.41847	6.47509	5.98184	6.28763	6.51432
T303_05585	6.82178	6.83422	7.02402	6.93819	6.78146	6.59091	6.9139	6.63731	6.60168	6.6974	6.69641	6.66271
T303_05590	10.2137	10.2408	10.4561	9.83798	9.81566	9.72469	9.91945	9.67387	9.59964	9.70748	9.70707	9.64014
T303_05595	6.14732	6.17611	6.43244	5.59355	6.01783	5.7735	6.36068	5.9769	5.68393	6.17002	6.1836	6.20299
T303_05600	6.82658	6.97426	7.15845	6.85663	6.83627	6.93714	7.46514	7.02824	6.89376	7.01712	7.32891	7.17222
T303_05605	8.82046	8.75612	8.77408	6.42621	6.79913	7.30919	6.61253	7.01686	7.10994	6.86551	6.58001	6.72453
T303_05610	7.76807	7.7149	8.00902	7.24829	7.42763	7.59528	7.13755	7.34867	7.25105	7.39482	7.14031	7.0696
T303_05615	7.4859	7.41664	7.50352	7.31531	7.24908	7.31338	6.98239	7.16047	6.9086	7.01392	6.70896	6.7784
T303_05620	8.12976	8.14049	8.15197	8.08853	7.90006	7.83973	7.77513	7.95798	7.7788	7.78433	7.40509	7.65377
T303_05625	1.99743	1.66029	1.60671	2.11243	2.10004	2.00791	0.923014	2.03346	2.12308	1.94789	1.60961	1.85808
T303_05630	7.85682	7.92903	8.25561	8.78053	9.50081	9.5579	9.41633	9.72738	9.61473	9.49007	9.63514	9.66069
T303_05635	1.69534	1.25937	1.60671	0.98516	1.50335	0.781046	0.236584	1.99275	1.42213	1.53653	1.10157	1.05511
T303_05640	4.6577	4.7307	4.84896	3.85643	4.13346	4.22998	4.83073	4.52371	4.39292	4.10115	4.18777	4.19981
T303_05645	5.67286	5.79612	5.96528	5.19617	5.27623	5.40128	5.90218	5.58339	5.3659	5.48616	5.32469	5.42386
T303_05650	9.37491	9.29973	9.48382	8.63568	8.77387	8.91639	8.60964	9.01565	8.83497	8.7789	8.68182	8.85483
T303_05655	5.32922	5.16003	4.84306	4.38091	4.47234	5.49269	4.21154	5.41258	4.98305	5.10392	4.57805	5.32708
T303_05660	7.81956	7.78513	7.90872	6.81342	6.84115	7.14631	6.96315	6.86019	6.75883	6.79015	6.72449	6.80127
T303_05665	7.67617	7.58647	7.77093	7.15148	7.05056	7.14514	6.9673	6.99126	6.93651	6.78515	6.79532	6.93742
T303_05675	7.08888	6.92958	6.99902	6.96439	6.77638	7.07416	6.96453	7.12324	6.78684	6.71065	6.05684	6.88171
T303_05680	10.7703	10.7369	10.7357	10.7319	10.5957	10.7101	10.8503	10.8452	10.5737	10.6225	10.4578	10.5977
T303_05685	5.91455	5.98264	6.1222	6.65741	6.51901	6.52387	6.0938	6.47129	6.34824	6.58395	5.29171	6.6583
T303_05695	6.83455	6.88815	6.67439	6.63063	7.17563	6.64836	7.40123	6.42231	6.02333	7.62138	6.68851	7.30896
T303_05700	5.85625	5.92917	5.40039	5.29999	6.08109	5.75208	6.26517	5.51676	4.83838	6.71196	6.41943	6.21105
T303_05705	8.5111	8.52536	8.25338	7.63258	8.1923	7.95337	8.49471	7.71762	7.43188	9.00133	8.43185	8.41473
T303_05715	8.06147	8.0695	7.64765	7.62045	8.03931	7.37273	7.93179	7.35771	6.91663	8.79142	7.28035	8.22384
T303_05720	9.96689	9.9134	10.3867	9.74644	10.0913	10.3057	9.58898	9.91967	9.71923	9.94776	9.91628	9.84237
T303_05725	9.22748	9.1484	9.44122	8.83895	9.2192	9.04464	8.62633	8.8259	8.65348	8.95088	8.83454	8.78333
T303_05735	3.94806	3.68648	3.46576	4.56485	4.30578	4.52524	4.37019	4.7173	4.58655	4.43061	3.96531	4.33131
T303_05740	3.85084	3.94778	3.92291	4.49781	4.4911	4.38912	4.29305	4.92088	4.67126	4.76108	4.11422	4.54401
T303_05745	3.79965	3.4198	4.03072	3.80694	4.45334	4.41271	4.65689	4.54498	4.51783	4.0686	4.11422	4.46535
T303_05750	4.32813	4.43071	5.2025	5.02493	5.31885	5.55056	5.43208	5.58682	5.6033	5.41351	5.36092	5.34183
T303_05755	3.46384	3.11385	3.757	3.55446	3.86289	3.86973	3.44221	4.05516	3.98803	3.75756	3.61153	3.90425
T303_05760	6.08455	5.85146	6.16068	6.1626	5.9983	5.91792	6.25617	5.96905	5.91526	5.79054	5.79083	6.15785
T303_05765	8.07027	8.02135	7.99844	8.07134	8.41692	8.87841	7.7529	8.47599	8.1839	8.42353	8.17184	8.65556
T303_05770	2.55553	2.4493	2.9327	2.95299	3.51746	3.52465	2.39126	3.01446	3.00798	3.66261	3.00606	3.66711
T303_05775	3.91236	3.80995	3.93406	4.08123	4.593	5.05148	3.72927	4.23172	4.02811	4.38507	3.85674	4.72373
T303_05780	4.62131	4.28698	4.24287	4.79041	5.2286	5.49638	4.1448	4.91544	4.70255	5.13962	4.3647	5.25875
T303_05785	-0.466039	-1.06894	-0.304938	-0.495112	0.127447	0.573391	-0.785946	0.948324	0.157217	-0.330417	0.552402	0.32494
T303_05795	-1.08164	-1.06894	-0.800626	-0.495112	-1.26999	-0.132711	-2.17765	-0.144851	0.00485582	-0.976615	-1.58095	-0.25157
T303_05800	5.91154	5.66051	5.79531	6.12675	6.11775	5.54701	6.53274	5.85727	5.79264	5.97746	6.41943	6.03613
T303_05805	6.59852	6.70939	6.8495	6.12876	6.36824	6.20371	6.26517	6.30874	6.11458	6.32618	6.31251	6.18265
T303_05810	0.891813	1.18021	0.599896	1.74298	1.40129	1.63252	1.62879	1.72094	1.29648	1.62872	0.759563	1.25541
T303_05815	1.69534	0.45563	0.707786	2.75842	2.56877	1.46205	1.83637	1.81734	2.00754	2.52915	1.80925	2.04999
T303_05825	7.50998	7.52172	7.70573	9.5183	9.5336	9.43341	9.00153	9.44333	9.18889	9.50744	9.25708	9.48014
T303_05830	0.294975	-0.217396	0.902013	2.14466	1.64406	1.83239	1.4508	1.32144	1.29648	1.27644	1.24631	2.45472
T303_05835	9.18822	9.19979	9.13761	8.3023	8.7588	8.99763	8.35303	8.77991	8.51401	8.53158	8.44597	8.79443
T303_05840	6.82818	6.91437	6.9185	7.68489	7.87945	7.79778	7.27206	7.48517	7.09705	7.98896	7.45156	7.50276
T303_05845	7.17675	7.08434	7.04217	8.34757	8.05357	7.89523	7.7775	7.69163	7.30405	8.25387	7.77536	7.63816
T303_05850	3.86335	4.26796	4.78881	4.18561	5.01628	5.47038	5.00211	5.22321	4.95213	5.71105	4.96032	5.23524
T303_05855	2.93339	2.51529	3.25072	2.83942	3.68971	4.31592	3.85388	4.14149	3.90436	4.56502	4.06627	3.97221
T303_05860	4.06104	4.17914	4.12131	4.5826	4.85189	5.09102	5.71441	5.40485	5.56294	5.26341	5.08105	5.19518
T303_05865	6.09521	6.15557	5.79837	6.44088	6.10969	6.1297	7.5075	7.09947	7.14226	6.55194	6.5611	6.5592
T303_05870	3.00292	2.60895	2.99792	2.91612	2.78684	3.05027	4.39502	3.59303	3.56612	3.50126	3.3957	3.23298
T303_05875	4.03914	4.0515	3.99921	4.40771	4.15714	3.90343	5.47152	4.84286	4.89908	4.46852	4.68987	4.39636
T303_05880	4.5063	4.51378	4.28702	4.5826	4.76724	4.52524	5.52873	5.21438	5.27304	4.92003	5.24509	4.66628
T303_05885	5.26934	5.18559	4.88963	5.67305	5.55404	5.26532	6.35858	5.86575	5.94436	5.93521	5.91785	5.59681
T303_05895	7.15146	7.0033	7.00696	8.01688	8.188	7.36671	7.57423	6.82873	6.36202	8.21304	7.40991	7.43471
T303_05900	7.80585	7.72627	7.65777	8.58446	8.33365	7.5927	8.33015	7.67242	7.43747	8.5706	7.84522	7.97863
T303_05905	-0.235012	-0.217396	0.356403	0.478575	1.68807	0.573391	0.503339	1.10932	0.420788	1.83631	0.940678	0.822446
T303_05910	0.138991	-0.449493	0.902013	0.753989	1.77226	1.83239	0.728383	1.67021	0.643564	2.11658	1.80925	1.37499
T303_05915	11.8472	11.8265	11.5765	11.066	10.6943	11.1366	10.1996	10.7897	10.328	11.1489	10.9139	10.9331
T303_05925	4.08261	3.71485	4.00979	5.21527	4.66634	5.31208	4.72374	5.16027	4.72711	5.04659	4.95506	5.09858
T303_05935	6.72221	6.69522	6.64585	7.971	8.11632	8.3617	7.77828	8.3109	8.0947	8.38026	8.10637	8.30983
T303_05940	4.35497	4.37847	4.10166	5.72727	5.78436	5.98766	5.42407	5.97429	5.82428	6.24658	5.712	6.04967
T303_05945	4.41572	4.50568	4.62645	4.88884	5.28342	5.48529	4.49792	5.39316	5.13302	5.3741	4.31632	4.99505
T303_05950	2.86033	2.19118	2.99792	2.87828	3.15935	3.60878	2.74026	3.47975	3.00798	3.52545	2.06487	3.33973
T303_05955	8.25498	8.22304	8.43655	8.15531	8.77579	9.22207	8.40945	8.84818	8.56301	8.83894	8.28823	8.86092
T303_05960	6.57588	7.04857	6.97762	7.10104	7.27907	7.11668	7.69327	7.44046	7.23829	7.42646	7.78946	7.10137
T303_05965	7.0318	7.03879	7.26385	8.44502	8.54398	8.31185	8.5981	8.60272	8.57912	8.50446	8.71135	8.6938
T303_05970	6.67507	7.02894	7.25942	7.57904	8.84059	9.87117	9.68374	10.072	9.23671	10.6159	11.2669	11.2111
T303_05975	4.11438	4.15863	4.54878	4.38765	4.29159	5.54345	5.03407	5.37348	4.78674	5.67637	5.32469	5.92784
T303_05980	4.6577	4.49754	4.71315	4.36047	4.64974	5.52913	5.24448	5.37744	4.84961	5.69781	5.29587	5.95689
T303_05985	9.24552	9.37886	9.07225	8.82596	9.06005	9.57325	8.4564	9.06619	8.67494	9.25741	8.59999	9.23817
T303_05990	6.23421	6.2936	6.85538	6.81091	7.31196	7.4706	7.09399	7.20682	6.75734	7.32419	6.89751	7.20083
T303_06000	7.38207	7.35714	7.43747	7.48304	7.0808	7.13453	7.14854	7.05814	6.96776	6.95726	6.92331	7.05288
T303_06005	7.48083	7.52373	7.76314	7.61615	7.31723	7.26558	7.30736	7.2267	7.06248	7.106	6.96444	7.28626
T303_06010	7.96894	8.23288	7.93046	7.47593	7.90006	7.84191	8.98935	8.1895	8.0649	7.79058	7.66379	8.0136
T303_06015	4.10387	4.38731	4.20654	3.65858	4.45334	4.27359	5.39564	4.3573	4.28953	3.95744	4.34071	4.62465
T303_06020	6.98961	7.26664	6.95864	6.94049	7.72033	7.47901	8.50139	7.43382	7.50914	7.46371	7.52701	7.72795
T303_06025	8.19682	8.55508	8.11448	8.32357	8.55664	8.46689	9.62811	8.57885	8.56429	8.46398	8.70706	8.62686
T303_06030	8.982	9.22281	8.89421	8.91654	8.72981	8.48555	10.0002	8.81207	8.91063	8.48764	9.13601	8.83606
T303_06035	8.4641	8.68397	8.45698	8.58446	8.28433	7.96472	9.60369	8.40505	8.46603	8.07136	8.76566	8.41124
T303_06040	8.46872	8.67181	8.44923	8.58189	8.30081	7.97731	9.62571	8.48565	8.5025	8.19572	8.79831	8.23573
T303_06045	8.39142	8.50825	8.36265	8.404	8.11531	7.89174	9.45078	8.34971	8.39356	7.99871	8.74791	8.02221
T303_06050	8.77812	8.83495	8.82064	8.51681	8.28522	8.10108	9.61188	8.54185	8.48235	8.20464	8.88137	8.09205
T303_06055	8.93792	8.9185	8.88706	8.32269	8.353	8.07482	9.48611	8.39386	8.43422	8.16044	8.92906	7.99739
T303_06060	12.0889	12.0851	12.1743	11.7219	11.7233	11.4968	11.7278	11.5273	11.4477	11.476	11.8204	11.6361
T303_06065	6.10314	5.97093	5.53831	6.44574	5.58638	5.7459	6.16288	6.0382	6.16713	5.77044	5.68685	6.48471
T303_06070	8.29538	8.46663	8.14239	9.94938	10.142	10.3817	9.24684	10.2506	9.99806	10.0499	9.30021	10.2248
T303_06080	11.046	11.5608	10.6377	12.1409	12.3533	12.6298	12.0496	12.944	12.8661	12.2501	11.5539	12.611
T303_06085	9.80984	10.3599	9.73738	9.80102	11.2149	11.6304	10.3457	11.6932	11.6332	11.1456	10.2461	11.4116
T303_06090	0.790587	0.314482	-0.109102	1.24508	2.76646	2.81079	1.09448	2.74711	2.23006	2.81077	1.89958	1.53761
T303_06095	2.78338	2.54719	2.63764	4.60014	5.42994	5.36142	4.86074	5.36951	4.82137	5.13962	4.75181	4.71242
T303_06100	2.2471	2.54719	1.76495	4.73327	3.94681	3.84681	4.27533	4.48754	4.4822	4.00122	3.54311	3.75792
T303_06105	3.43058	3.70074	2.99792	5.98708	5.4746	5.42081	5.61578	5.82575	5.8801	5.37076	5.21022	5.25875
T303_06110	5.02941	5.22557	4.74516	7.33988	6.90315	6.93442	7.15703	7.43097	7.36401	6.80381	6.68534	6.90301
T303_06115	4.20568	4.36063	4.14069	6.312	6.07281	6.06167	6.33739	6.72536	6.79703	5.75263	6.00437	6.1847
T303_06120	3.41366	3.21661	3.30327	5.64797	5.31183	5.2259	5.4598	5.91288	5.89644	4.95607	4.80537	5.29332
T303_06125	4.30995	4.69555	4.62645	5.02493	4.47234	3.51014	5.00748	4.42005	4.53184	4.00122	4.29983	4.43127
T303_06130	3.19342	3.5671	3.33726	4.29017	3.32182	2.6612	4.24834	3.55159	3.4964	3.12753	3.51481	3.51919
T303_06135	3.88807	3.83601	3.86582	4.72796	3.86289	3.34007	4.92466	4.07479	4.41577	3.68426	4.09523	4.08173
T303_06140	4.56112	5.05855	4.81317	5.57297	4.86633	4.2563	5.68787	5.02044	4.94691	4.36511	4.70247	4.95243
T303_06145	2.49246	2.77978	2.07808	2.91612	2.42012	3.27289	2.71419	3.85393	3.9468	2.79095	3.04616	3.84335
T303_06150	2.7297	2.95646	2.15634	3.20303	2.5209	3.45059	3.32653	3.88763	3.76898	3.20445	3.45648	3.83294
T303_06155	1.31275	1.53863	0.990127	1.46524	1.68807	2.04864	1.31864	2.72242	2.39241	1.48813	1.60961	2.60905
T303_06160	2.42651	2.51529	2.8409	3.05826	2.74579	3.51014	3.72927	3.76002	3.98803	3.29164	3.02625	4.0992
T303_06170	3.48019	3.55145	3.46576	3.42922	3.1749	4.04102	3.703	4.18731	3.82694	3.66261	3.34837	4.39636
T303_06175	2.39237	2.66817	2.9327	2.79949	2.39379	2.78691	2.71419	3.25722	3.02789	2.55288	2.76302	3.55762
T303_06180	10.5293	10.993	9.74294	9.94352	9.8303	10.1934	10.6022	10.9021	10.7769	9.93555	9.82432	10.172
T303_06185	9.95452	10.4333	9.17598	9.4484	9.2436	9.65632	9.77227	10.2392	10.1556	9.37978	9.12727	9.74549
T303_06190	9.2497	9.69675	8.53321	8.80469	8.65798	8.96175	8.98664	9.51786	9.44514	8.79826	8.35261	9.12064
T303_06195	8.97192	9.34637	8.22188	8.52372	8.3206	8.84121	8.65488	9.30053	9.18169	8.36652	7.96839	8.75364
T303_06200	2.86033	2.38014	2.76799	4.18561	4.43409	4.57489	4.19279	4.10376	4.06711	4.49326	3.89018	4.36781
T303_06205	4.30078	4.10606	4.22482	5.40684	5.64895	6.1297	5.63328	5.86011	5.6618	6.12325	5.90155	5.96406
T303_06215	6.37199	6.40877	6.33695	7.06781	6.75843	6.58053	6.69147	6.33747	6.40452	6.7471	6.61709	6.97221
T303_06220	6.4591	6.40006	6.41663	6.79577	6.54467	6.86627	6.82383	6.41847	6.49131	6.6251	7.01077	6.93742
T303_06225	5.69053	5.47811	5.56366	5.87387	5.88705	5.85327	5.96156	5.45066	5.43088	5.66008	5.94991	5.93029
T303_06230	5.78567	5.59335	5.8552	6.03515	6.08932	6.16718	6.15564	5.69545	5.83844	6.05011	6.2452	6.19692
T303_06235	6.361	6.45784	6.29432	6.48404	6.64856	6.80666	6.47958	6.2773	6.36398	6.70139	6.82588	6.94227
T303_06240	5.08391	4.96128	5.0723	5.27837	5.55701	5.2825	5.08072	4.90451	5.00832	5.51664	5.6352	5.60294
T303_06250	6.73419	6.82449	7.11991	6.02869	7.4621	7.39265	6.69814	7.03075	6.98441	7.42646	7.17916	7.25444
T303_06255	-1.52798	-2.17765	-1.13159	-1.6496	-0.504092	-2.17765	-1.11927	-1.57802	-1.16955	-0.515409	-1.58095	-0.914553
T303_06260	7.03457	6.94013	6.07764	7.33813	6.74677	6.64172	6.575	6.92518	7.10994	7.20852	7.10989	7.12396
T303_06265	6.85663	6.75278	6.10257	6.99896	6.67614	6.64172	6.31155	6.7832	6.78245	6.81612	6.84448	6.71465
T303_06270	5.7218	5.42759	4.90104	6.04586	5.82927	5.67286	5.28489	5.84016	5.82144	5.97746	5.81715	5.77316
T303_06275	8.45792	8.42163	8.38618	8.80878	8.91221	8.6637	8.75416	8.61618	8.29074	8.85989	8.57665	8.60448
T303_06285	7.8977	8.08249	7.32231	7.0143	7.04423	7.54723	6.9728	7.63488	7.43561	7.14164	6.65162	7.72162
T303_06290	6.01333	6.36469	5.694	4.94024	5.20229	5.86473	5.2169	5.85444	5.62634	5.50756	4.91772	5.82133
T303_06295	3.86335	4.01775	3.59784	2.43265	2.65999	3.55324	2.99964	3.4196	3.24752	2.92426	2.83347	3.38317
T303_06300	9.28065	9.65939	9.06877	8.19817	8.80387	9.23592	8.83689	9.25607	9.07989	8.73809	8.27511	9.12943
T303_06305	7.89618	8.35954	7.6695	6.43601	7.63788	8.57105	7.86228	8.52544	8.37328	7.73916	7.09324	8.10454
T303_06315	9.51612	9.53366	9.67249	9.08976	8.89236	8.63096	9.03909	8.87748	8.6879	8.7833	8.8374	8.85611
T303_06320	5.26463	5.19569	4.70015	4.72264	4.91807	5.64325	4.47481	5.83729	5.44205	5.72156	5.37279	5.42386
T303_06325	3.78657	4.35163	3.90034	3.75568	4.0261	4.43593	3.30922	4.61371	4.28953	4.6826	4.27473	4.55672
T303_06326	2.39237	3.00321	2.6101	2.07946	2.90344	3.03006	1.57186	3.11272	2.76872	3.60704	2.76302	3.41142
T303_06327	2.7021	3.07061	2.46389	2.45852	2.90344	3.43531	2.45561	3.44999	3.23044	3.77783	3.00606	3.60731
T303_06330	5.84367	5.88305	5.82856	6.48088	6.02643	6.15324	6.12134	6.11371	6.06004	5.98402	5.33282	6.23496
T303_06336	8.6349	8.51078	8.35489	8.95766	8.84697	8.76458	9.12074	8.52634	8.41828	8.9733	9.1299	8.61666
T303_06345	8.29942	8.3426	8.04418	8.78341	8.75944	8.64887	8.94521	8.3487	8.31676	8.89425	8.84453	8.49653
T303_06350	7.78544	7.85051	7.56757	8.29379	8.44043	8.21898	8.51372	8.07107	8.0769	8.55857	8.03716	8.30513
T303_06355	7.77388	7.77001	7.54684	8.42096	8.29992	8.11133	8.40488	7.98158	8.02027	8.48917	8.28562	8.34778
T303_06360	6.03285	6.01722	5.6541	6.3226	6.09546	6.52025	6.78679	6.31907	6.34427	6.41462	6.94335	6.31565
T303_06365	5.49525	5.62359	5.34299	5.7872	5.60658	5.94514	6.16047	5.78461	5.82428	5.91017	6.47006	5.65998
T303_06370	6.86288	6.91895	6.9559	7.48225	7.49653	7.26234	7.76961	7.34058	7.28453	7.76097	7.52967	7.8045
T303_06375	5.7218	5.71419	5.67751	6.44251	6.2429	6.03151	6.56227	6.20118	6.14907	6.55341	6.43651	6.48138
T303_06380	5.48314	5.53887	5.79531	6.2355	6.15351	5.75208	6.52714	6.02564	5.96515	6.2484	5.66448	6.10261
T303_06385	7.90605	7.82877	7.99844	8.48412	8.18464	7.72817	8.62939	8.12209	8.11868	8.19194	7.50739	8.09314
T303_06395	7.62747	7.61873	7.77946	7.7956	7.50809	7.10948	8.30417	7.60143	7.51533	7.38328	7.91389	7.50686
T303_06400	9.94865	9.96209	10.1101	10.066	9.60672	9.31683	10.5173	9.70334	9.71598	9.48777	9.9989	9.71057
T303_06405	9.26305	9.33898	9.43339	9.32396	8.88558	8.65672	9.78289	8.93602	8.95841	8.71396	9.35936	8.93273
T303_06410	8.93607	8.95797	9.14483	9.14732	8.70993	8.38077	9.42564	8.65543	8.54801	8.55453	8.85621	8.7335
T303_06415	8.98772	8.96537	9.05256	9.10494	8.78056	8.5026	9.3649	8.57109	8.48595	8.65284	8.97231	8.72965
T303_06420	10.1436	10.128	10.0932	10.3194	10.1417	9.79988	10.4808	9.83925	9.63637	9.93836	10.0954	9.92476
T303_06430	6.77782	7.27142	6.35573	7.12345	7.19196	7.28062	8.38797	8.26837	8.29844	7.20291	7.23661	7.42435
T303_06445	8.41393	9.01183	8.04546	8.60958	8.6864	8.71561	10.1852	10.0155	9.99506	8.58973	8.68023	9.11983
T303_06455	9.14402	9.72992	8.85917	8.66132	9.07126	9.07392	10.3502	10.1273	10.1	8.91585	8.78874	9.43913
T303_06460	8.91969	9.32266	8.30368	8.30275	8.51105	8.56405	9.78602	9.52479	9.50561	8.23153	8.19488	8.82527
T303_06465	0.294975	0.45563	0.599896	1.18435	1.17257	1.52114	2.05982	1.81734	1.42213	1.58336	1.37784	0.822446
T303_06470	-0.0359245	-0.726224	-0.800626	-0.309	0.249958	0.573391	0.620245	0.317526	0.536472	0.349213	0.0195164	0.643474
T303_06480	4.56112	5.29297	4.57751	4.68478	5.35684	5.6826	6.78991	6.55056	6.34626	5.54649	4.8112	5.56258
T303_06485	9.80721	10.4219	9.17774	9.74447	9.78859	9.89405	11.5847	11.1367	11.1326	9.63223	9.48184	10.2549
T303_06490	5.71491	5.71067	5.82257	4.61747	5.25444	5.86758	5.66083	5.51676	5.1827	5.27772	5.71511	5.20328
T303_06495	4.15567	3.55145	4.23387	3.69168	3.82398	4.12912	3.6212	3.60658	3.4964	4.39823	3.7636	3.55762
T303_06505	8.58617	8.74369	8.46421	10.1713	10.1026	9.62657	10.8877	9.77505	9.41546	9.90865	10.7369	9.49836
T303_06510	6.79426	6.92655	6.68268	8.62608	8.45603	7.97665	9.11888	8.00223	7.60004	8.32147	8.83275	7.84066
T303_06515	8.91105	9.04467	8.71066	10.9655	10.7952	10.1321	11.2497	10.2366	9.90207	10.6288	11.0782	10.3034
T303_06520	8.15607	8.1346	7.91507	9.71994	9.12778	9.12303	9.43315	9.38111	9.14085	9.16974	9.26294	9.16071
T303_06525	10.0305	10.0088	10.0051	10.0826	9.8774	9.92788	10.1124	10.0576	9.86468	9.84941	9.8472	9.88597
T303_06530	5.61111	5.42759	5.41638	5.59647	5.54509	5.2523	5.96708	5.4987	5.44575	5.26341	5.51175	5.27806
T303_06535	8.29249	8.2674	8.26004	8.59252	8.40337	8.00926	8.72875	8.22069	7.96132	8.20651	8.29345	8.19111
T303_06540	8.01594	8.02135	8.31865	7.67043	7.61313	7.80077	7.91114	7.88477	7.71577	7.65397	7.56977	7.75782
T303_06545	-0.235012	-1.51932	-0.304938	0.373701	0.362875	1.19804	1.09448	1.38574	0.743253	0.886072	-2.17765	1.48542
T303_06550	8.55661	8.61698	8.42523	9.23249	9.0684	8.89874	9.38207	8.87643	8.65428	9.03935	8.86219	8.92662
T303_06555	9.10699	9.09004	9.17833	8.41684	8.6813	8.42544	8.37191	8.41086	8.25635	8.30672	8.25707	8.3528
T303_06560	8.61375	8.71765	8.92702	8.09731	8.28343	8.24002	8.01088	8.05879	7.98251	7.88298	7.83882	8.00146
T303_06565	6.52951	6.75278	6.90013	6.39305	6.41318	6.54003	6.54204	6.48052	6.44209	6.13901	6.33898	6.44598
T303_06570	9.79338	9.81836	9.77508	9.8386	9.43211	9.40379	9.26575	9.50841	9.30611	9.32356	9.15103	9.40858
T303_06575	8.82847	8.79317	8.77331	9.15574	8.70224	8.6596	8.34137	8.65909	8.52631	8.64734	8.39787	8.66292
T303_06580	9.66252	9.61234	9.54123	9.90787	9.46549	9.65591	9.29627	9.56743	9.44883	9.46997	9.32666	9.60922
T303_06585	5.60367	5.68581	6.11242	5.83736	5.64337	6.08144	6.03447	6.44135	6.33631	5.87296	5.81425	6.37244
T303_06590	5.1569	5.25966	5.54923	6.24853	5.68197	5.89855	5.83422	5.89918	5.80999	5.62133	5.58163	5.73175
T303_06595	6.96368	7.05552	7.27046	6.5577	6.62186	6.73826	7.47972	6.94666	6.74536	6.6894	6.74291	6.83945
T303_06600	11.0853	11.1621	11.1259	11.543	11.572	11.4136	11.0773	11.2178	10.9517	11.3789	10.9445	11.2496
T303_06605	5.47908	5.64217	5.68743	5.63668	5.66831	5.72091	5.53618	5.5592	5.42338	5.69781	5.3083	5.71485
T303_06610	5.15181	5.09678	5.04684	5.36299	5.09604	5.31208	5.34982	5.17853	5.20035	5.29189	5.19246	5.27806
T303_06615	4.22521	3.97148	3.83045	4.67929	4.2987	4.53243	4.29305	4.11328	4.2392	4.43061	4.22319	4.71808
T303_06620	7.68501	7.86165	8.06017	7.14253	7.37643	7.35964	7.49511	7.25495	7.25739	7.00856	7.30328	7.40517
T303_06625	8.80959	8.77265	8.99515	8.4575	8.56773	8.14753	8.60033	8.28057	8.28713	8.20276	8.29605	8.41908
T303_06635	7.76557	7.76068	7.63831	8.12685	8.38427	8.28813	7.94516	8.12798	7.96777	8.02705	7.81144	8.01992
T303_06640	8.7966	8.73247	8.79335	8.8303	9.29297	9.16474	8.77125	8.91439	8.78138	8.90062	8.56462	8.95748
T303_06645	8.81806	8.77097	8.75966	7.74065	8.3897	8.71601	8.23424	8.45928	8.20372	8.06208	8.17862	8.23376
T303_06650	11.8868	11.7859	11.4773	11.3652	10.8369	10.9329	11.3509	11.1051	10.8405	11.1142	10.9003	10.6243
T303_06655	11.8629	11.804	11.5472	11.5836	10.5126	10.7355	11.3176	10.9443	10.666	10.988	10.6802	10.4883
T303_06660	11.5665	11.5163	11.2079	11.1858	9.8349	10.269	10.9619	10.479	10.2225	10.4514	10.2118	10.1703
T303_06665	11.8203	11.7678	11.4465	11.2032	9.82523	10.361	11.1947	10.6714	10.415	10.5422	10.3764	10.3064
T303_06670	7.28771	7.19167	7.1381	6.92665	7.0808	6.74602	6.71795	6.8142	6.59336	6.87613	6.97746	6.80526
T303_06675	6.14732	6.13472	6.07008	5.54608	5.72486	5.79461	6.0239	5.88256	5.69019	5.64636	5.86277	5.66292
T303_06680	10.0288	9.93183	9.91443	9.74118	9.71372	9.65591	9.83106	9.71414	9.58018	9.5554	9.89773	9.73103
T303_06685	6.1752	6.03701	5.9571	5.91883	5.84636	5.42855	6.00521	5.62394	5.22643	5.78554	5.61201	5.91063
T303_06690	9.05133	8.97456	9.04164	8.59653	8.86805	8.84916	8.91621	8.50659	8.30355	8.91185	9.17525	9.07003
T303_06695	6.96659	6.94313	7.07905	6.22799	6.59755	6.69241	6.54943	6.32523	5.91259	6.75862	7.09921	6.89178
T303_06700	10.092	10.1705	10.2147	9.57926	10.3851	10.8489	10.3855	10.4316	10.1722	10.5024	10.3451	10.5348
T303_06705	7.1425	7.05275	7.37644	7.49168	7.29428	7.32067	6.99733	7.36271	7.18721	7.15721	6.93403	7.30614
T303_06710	3.34392	3.04849	3.32036	4.15429	4.24078	3.68828	3.703	3.9421	3.61957	4.10917	2.96481	4.28626
T303_06715	8.96031	8.98697	9.01727	9.55997	9.40125	9.26942	9.59858	9.44499	9.3728	9.18287	9.16561	9.23471
T303_06720	6.49373	6.5394	6.6288	6.85906	6.68431	6.65991	6.90529	6.78469	6.72874	6.48568	6.45525	6.60731
T303_06725	7.0456	7.03035	7.29445	7.86011	7.51574	7.5076	7.5706	7.37663	7.3223	7.284	7.17351	7.41828
T303_06730	4.99569	5.03625	5.08736	3.40281	4.06834	5.7735	4.15453	5.27506	4.75126	4.1564	4.83429	4.23975
T303_06735	4.77497	4.85697	5.86397	5.05068	5.30831	5.57865	4.36182	5.13243	4.88823	5.337	4.61852	5.05895
T303_06740	2.12766	1.33441	2.49434	1.18435	1.92719	1.68514	1.62879	1.32144	1.42213	1.79711	1.37784	1.81643
T303_06745	11.0345	11.0426	10.7918	10.1992	10.3832	9.83469	10.7591	9.92187	9.79415	9.90058	10.8181	9.62608
T303_06750	7.98692	7.9825	7.93533	7.94949	7.50194	7.36972	8.3926	7.70113	7.51533	7.58085	7.87753	7.72091
T303_06755	4.97854	5.06958	5.01043	4.51023	4.31283	4.16662	5.2169	4.41236	4.38523	4.33805	4.85701	4.67212
T303_06760	8.09037	8.13131	8.40433	7.40536	7.92327	8.00668	7.87924	7.89655	7.66583	7.96926	7.57492	8.08878
T303_06765	8.59979	8.60187	8.44729	8.71731	8.48283	8.50077	8.69916	8.5102	8.36304	8.5549	8.55466	8.75192
T303_06775	7.92109	7.91992	7.99578	8.19385	7.88891	7.94598	7.74889	8.15936	7.95093	7.90446	7.88585	7.98862
T303_06780	6.18271	6.19888	5.89854	7.11229	6.51901	6.52928	6.71466	6.76368	6.69801	6.89133	6.66617	6.70041
T303_06785	10.0092	9.95746	9.85737	9.94051	9.83872	9.77354	9.92833	9.78942	9.6213	10.0195	9.85463	9.9963
T303_06790	7.87006	7.81819	7.70817	7.65373	7.46526	7.5927	8.01021	7.67484	7.53979	7.53095	7.73223	7.61558
T303_06795	7.54828	7.51669	7.33182	7.50493	7.16982	7.15683	7.54403	7.20904	7.12735	7.18973	7.28873	7.30708
T303_06800	7.38642	7.41771	7.44236	7.59953	7.05161	7.36972	7.48359	7.30257	7.19933	7.19633	7.31256	7.3099
T303_06805	6.40875	6.59578	6.73781	6.16653	7.34155	7.94261	5.55466	7.09947	6.7883	7.37997	6.49925	7.1629
T303_06810	-1.08164	-0.449493	0.0633008	-0.144177	0.249958	0.573391	-0.0909438	-0.339041	0.295013	-0.0192725	-0.569307	0.0652925
T303_06815	0.294975	1.18021	0.707786	1.05466	0.249958	1.19804	0.0820947	1.50634	1.15883	1.38617	1.10157	0.904241
T303_06820	0.563959	-0.449493	0.808166	1.18435	0.127447	0.96254	0.728383	0.767076	0.836496	1.38617	1.02337	0.822446
T303_06825	0.138991	0.314482	0.356403	1.05466	0.362875	1.26871	0.236584	1.32144	0.924077	0.453731	1.17575	1.37499
T303_06830	-2.17765	-0.726224	-2.17765	-0.495112	-1.26999	-2.17765	-1.55351	-1.1557	-1.58728	-0.330417	-1.16008	-0.914553
T303_06840	14.2284	14.2381	14.3089	13.5348	13.8079	13.9013	13.8357	13.7867	13.8142	13.6756	13.8225	13.7712
T303_06845	12.1579	12.2138	12.4372	11.7594	12.3205	12.3769	12.1033	12.0313	12.0972	12.1547	12.4392	12.2662
T303_06850	10.0234	10.0533	10.1864	9.32857	9.34652	9.46362	9.5227	9.49139	9.78358	9.37459	9.30254	9.6115
T303_06855	10.0722	10.2252	9.43363	9.47003	8.81725	8.67431	9.30175	9.15822	9.47377	8.88785	9.34285	8.92479
T303_06860	7.61826	7.52373	7.02663	6.67269	5.66556	6.03911	6.42839	6.36963	6.92063	6.29487	6.46822	6.48138
T303_06865	8.95008	8.90741	8.37497	8.17885	6.9194	7.37874	7.81093	7.98482	8.39596	7.608	8.02027	7.81048
T303_06870	5.06777	5.04186	4.48197	4.75953	3.01131	3.51014	4.15453	4.38902	4.54571	4.13298	4.39607	4.11647
T303_06875	8.50412	8.45407	7.88234	8.26384	6.80663	7.26666	7.48551	7.73547	8.06068	7.40218	7.74675	7.41479
T303_06880	9.18853	9.13403	8.43557	9.38172	8.06457	8.30661	8.24509	8.77916	8.8392	8.56369	8.43422	8.44707
T303_06885	12.1737	12.2247	12.4224	11.5939	12.2826	11.4464	11.9352	11.4925	11.6398	11.6016	11.8847	11.7168
T303_06890	9.51389	9.60833	10.0168	8.59798	9.00837	8.94836	9.33394	9.13327	9.20919	8.85989	9.07885	9.00981
T303_06895	6.68215	6.45364	6.63393	5.83736	6.14958	6.20145	5.63328	5.78162	5.80999	6.1153	5.38066	6.05192
T303_06900	11.9296	12.0665	12.0117	11.2138	11.7045	11.9123	11.557	11.7094	11.7786	11.6396	11.4798	11.7426
T303_06905	8.27269	8.22365	8.2891	8.3306	7.85009	7.81928	8.05763	8.10309	8.30457	7.94537	7.7253	8.20025
T303_06910	9.1214	9.13239	9.18622	8.98406	8.48595	8.72625	8.94065	8.98484	9.22382	8.61952	8.60378	8.84224
T303_06915	9.21655	9.27762	9.40762	9.188	9.07489	9.0503	9.38724	9.21739	9.42722	8.94164	9.06733	9.22679
T303_06920	9.36146	9.40058	9.61973	9.66701	9.5763	9.65509	9.54667	9.66377	9.88614	9.48892	9.252	9.80327
T303_06925	6.80241	6.82124	7.05372	6.93474	6.94569	7.22061	6.93944	7.13848	7.30609	6.8855	6.91385	7.23383
T303_06930	7.92184	7.90845	8.05953	7.73073	8.16239	8.36675	7.86524	8.1536	8.34827	7.97036	7.89411	8.23524
T303_06935	8.35088	8.2632	8.48237	7.93228	8.47264	8.71522	8.18705	8.42861	8.56173	8.38274	8.2788	8.54794
T303_06940	3.54378	3.68648	4.05135	2.43265	2.86561	4.06107	3.2917	3.60658	3.92573	3.06291	3.71467	3.33973
T303_06945	8.43032	8.46507	8.91617	7.9944	8.89705	9.1537	8.38229	8.77766	8.79233	8.89367	8.60252	8.89571
T303_06950	6.42783	6.74421	6.53487	7.63683	6.94229	8.46736	7.68825	8.5084	8.3213	7.97311	7.41182	8.56415
T303_06955	5.09986	5.12347	5.25235	5.86422	5.15994	6.98777	6.03973	6.83162	6.67767	6.39343	5.70888	7.10462
T303_06960	3.2893	3.48713	3.25072	4.57079	3.66789	6.19466	4.62227	6.07766	5.76325	5.61571	4.68987	6.15576
T303_06965	6.41938	6.60338	6.33485	8.5264	7.74137	9.95693	8.19649	9.52211	9.17221	9.19069	8.28247	9.97221
T303_06970	6.07651	6.2699	6.07764	8.57192	7.8361	9.82611	7.82242	9.322	8.94931	9.19069	8.15989	9.92476
T303_06975	7.20653	7.29157	7.4404	9.68937	9.01243	10.7916	9.00052	10.2405	9.89226	10.0115	9.27697	10.585
T303_06980	10.0626	10.0183	9.80043	10.154	9.94952	10.0133	9.82726	9.98874	9.92713	9.86829	9.7952	9.69736
T303_06985	7.59968	7.64107	7.44723	9.3138	8.90203	9.10654	8.8278	9.15851	9.20428	9.09243	8.68738	9.07363
T303_06990	8.2674	8.27098	8.35177	8.40815	8.87223	8.66575	8.59899	8.63738	8.64545	8.58793	8.63493	8.57707
T303_06995	8.63809	8.61463	8.70782	8.52065	9.10107	9.04496	8.80984	8.92321	8.90189	8.91843	8.90915	8.89602
T303_07000	7.88702	7.90384	8.15078	7.9049	8.50337	8.36423	8.03148	8.15821	8.22651	8.35264	8.14554	8.38877
T303_07005	8.54694	8.67813	8.92493	8.78661	9.2192	9.36273	8.9781	9.18529	9.14798	9.17644	9.0409	9.18188
T303_07010	5.89029	6.06757	6.03426	6.20907	6.95923	7.20605	6.4601	6.96124	6.92196	7.0235	6.92734	6.84981
T303_07015	7.75049	7.90845	8.19838	8.58189	9.6307	9.83814	9.29627	9.63967	9.76406	9.60323	9.31824	9.4932
T303_07020	5.77907	5.95912	6.04716	6.02437	6.52053	6.00846	6.5026	5.57996	5.52493	6.29134	6.73373	6.09174
T303_07025	4.85236	4.91924	4.91236	4.77505	5.4746	5.00567	5.52123	4.79038	4.75724	5.35735	5.90155	5.14559
T303_07030	6.6373	6.73038	6.79244	6.46502	7.06836	6.91252	7.12894	6.62071	6.49131	7.0848	7.68459	6.75103
T303_07035	6.68215	6.62222	6.76304	6.41799	7.12149	6.84474	6.90816	6.46758	6.48232	7.11798	7.55768	6.98166
T303_07040	6.11104	6.07853	6.24369	5.91416	6.58596	6.29753	6.44829	6.10657	5.82428	6.58827	7.01204	6.32124
T303_07045	6.11366	6.08669	6.03167	5.54909	6.39338	6.19466	6.17009	5.85444	5.87462	6.28605	6.82588	6.17649
T303_07050	7.32439	7.34245	7.46463	6.96439	7.89009	7.54456	7.48166	7.26567	7.25105	7.79308	8.30847	7.55988
T303_07055	5.99069	6.05653	5.95437	5.59647	6.60043	6.24592	6.10387	6.13491	6.11458	6.55927	7.07639	6.4288
T303_07060	6.76454	6.71642	6.83916	6.00694	7.15813	6.85626	6.68142	6.87706	6.67294	7.20009	7.69092	7.1629
T303_07065	6.67684	6.82287	7.02923	6.09411	7.13745	7.01629	6.78679	6.89098	6.72569	7.24448	7.66701	7.36239
T303_07080	1.90359	1.25937	1.54985	2.01118	2.19461	1.5779	1.78721	2.07305	2.39241	1.58336	1.66217	1.97626
T303_07090	3.43058	3.34918	3.4189	3.1244	3.49285	3.07019	2.42379	3.37277	3.51062	3.41327	3.21399	2.70347
T303_07095	1.75028	1.97369	2.33521	1.56388	2.2248	2.16437	1.88392	1.90771	2.15963	2.11658	2.47058	1.43126
T303_07100	8.36965	8.53136	8.54961	7.80886	7.75372	7.63177	7.91972	7.84816	8.24842	7.50077	7.69408	7.77695
T303_07105	8.0437	8.1779	8.21218	7.47673	7.38062	7.35762	7.55233	7.49977	7.73179	7.23076	7.45994	7.44415
T303_07110	8.44341	8.52686	8.56269	7.57387	7.49731	7.56049	7.87777	7.76296	8.01591	7.38659	7.69566	7.64264
T303_07115	7.56082	7.55446	7.72753	7.14453	7.08492	6.95867	7.04386	6.96782	7.27831	6.85362	7.12167	7.24466
T303_07120	8.63353	8.59091	8.72958	8.28884	8.11229	8.12449	8.25924	8.10489	8.35025	7.97146	8.18312	8.35143
T303_07125	1.07517	1.09645	0.808166	1.24508	1.40129	0.781046	0.503339	1.03107	1.79167	1.38617	0.759563	1.58799
T303_07130	0.563959	1.25937	0.599896	0.667897	0.467593	-0.81966	0.236584	1.32144	1.42213	1.43805	0.759563	0.735733
T303_07135	2.7297	3.135	3.35396	3.56641	3.1749	3.27289	2.84006	3.74784	3.82694	3.34697	3.1418	3.71323
T303_07155	11.4053	11.4375	11.3364	10.9184	10.7102	10.593	10.8964	10.6613	10.9421	10.5168	10.701	10.6524
T303_07160	10.5091	10.4814	10.509	9.83922	9.7985	9.64329	9.88372	9.64069	9.8247	9.62315	9.66281	9.80043
T303_07165	10.7955	10.8426	10.8652	9.95436	9.93703	10.0631	10.3015	9.96213	10.1934	9.83723	10.0539	9.96478
T303_07170	7.96821	8.05224	8.03902	7.34855	7.29428	7.47715	7.85708	7.73778	8.19605	7.45035	7.60039	7.58799
T303_07180	7.54342	7.68116	7.89381	6.90447	6.88317	6.9439	7.58416	7.14778	7.5118	6.84163	7.24309	7.05512
T303_07185	6.11628	6.11357	6.1075	5.80999	5.86805	5.65648	6.12629	5.74532	5.88829	5.62133	6.12863	5.90567
T303_07190	7.88472	7.93582	7.97433	8.08594	7.84037	7.58666	7.77828	7.59464	7.78905	7.63326	7.57149	7.72162
T303_07195	10.2576	10.3164	10.3538	10.0607	10.0236	9.99145	10.0388	9.87976	10.0605	9.88445	9.94441	9.99368
T303_07200	9.25594	9.35089	9.32001	8.8411	8.8767	9.04936	8.84892	8.87012	8.9726	8.87615	8.7709	8.96584
T303_07205	7.92707	7.87742	7.95462	7.63329	7.72957	7.79404	7.66207	7.57581	7.62394	7.77049	7.64024	7.84584
T303_07210	9.16091	9.19948	9.19494	9.6651	9.4482	9.32151	9.54321	9.45485	9.53199	9.27089	9.32386	9.43956
T303_07215	8.973	9.07166	8.88275	9.08924	8.97545	9.02373	9.28137	9.19121	9.29023	8.81092	8.99714	8.98741
T303_07220	9.48962	9.53714	9.54146	9.99443	10.1993	10.3215	9.66281	10.0114	10.1625	10.301	9.76998	10.2292
T303_07225	7.95219	7.93657	8.04546	8.00211	8.32584	8.51401	7.82394	8.03455	8.1576	8.34756	8.01838	8.13345
T303_07235	8.87325	8.92458	9.07004	9.0467	8.80855	8.67797	9.05897	8.77879	8.93159	8.72347	8.87338	8.93242
T303_07240	8.92231	9.04223	9.41186	8.33976	9.1567	9.25997	9.34778	9.1061	9.2249	9.07025	9.09358	9.1703
T303_07245	7.9293	8.13	8.30046	8.14639	8.22301	7.99435	8.06473	8.00735	8.24789	7.91823	7.90505	8.06452
T303_07250	3.73301	3.70074	3.6663	4.00428	4.24078	3.91449	3.7162	3.62001	3.82694	4.00122	3.77557	3.5702
T303_07255	12.3022	12.3454	12.1823	12.1496	12.3242	12.3131	12.2399	12.3447	12.5223	12.1707	12.3424	12.2086
T303_07260	-0.466039	1.00753	1.22615	2.37947	2.03337	2.5521	1.73631	2.07305	2.4228	2.1789	1.66217	2.45472
T303_07265	13.2585	13.6078	12.6795	12.729	12.6813	12.903	13.6489	13.4376	13.3059	12.634	12.6799	12.8377
T303_07270	11.2391	11.5063	10.7395	9.99014	10.5801	10.772	11.4923	11.2579	11.046	10.5078	10.5321	10.7492
T303_07275	10.026	9.85844	9.21736	7.36489	6.08932	6.19919	8.14498	6.62071	6.30403	7.18119	7.90437	6.06754
T303_07280	9.24881	9.16488	8.45602	7.45681	5.35684	5.80654	7.99134	6.49152	6.15134	6.66511	7.46918	5.70917
T303_07285	10.2414	10.2109	9.49821	9.22686	7.57847	7.20718	9.60414	8.27581	7.9233	8.29578	8.83955	7.28339
T303_07295	5.59244	5.76932	5.74238	7.70326	7.66978	7.02141	7.0373	6.98996	7.14112	7.08174	7.12518	7.16602
T303_07300	9.40385	9.4494	9.27468	11.4039	11.3575	10.5131	10.6947	10.6297	10.7576	10.7276	11.1638	10.729
T303_07305	8.45483	8.59807	8.69885	9.26172	9.21967	8.50809	9.14075	8.68368	8.6777	8.79454	9.00001	8.68587
T303_07325	7.21754	7.25702	7.37133	8.58556	8.36407	8.45794	8.10416	8.33706	8.25106	8.29797	7.98653	8.33124
T303_07335	7.82917	7.87899	7.83479	8.12282	8.07133	7.88753	8.42862	8.23439	8.17221	8.13463	8.11228	7.98979
T303_07340	9.80498	9.91722	9.6702	9.64675	10.0132	9.9445	10.2142	10.0163	9.93027	9.89305	10.1169	9.81041
T303_07345	13.1665	13.1087	13.2946	11.9546	12.7588	12.6367	12.6072	12.4959	12.2981	12.5718	12.6354	12.5606
T303_07350	10.2887	11.1475	9.38011	10.1344	9.75665	9.71028	11.2242	11.4605	11.377	9.49334	9.19684	10.1442
T303_07355	7.60342	7.64292	8.03191	7.20596	7.31548	7.0974	7.20227	6.99255	6.93123	7.74818	7.77834	7.21492
T303_07360	7.14635	6.91895	6.20278	7.45841	6.56546	7.18222	6.17009	6.71132	6.54755	8.20417	7.36404	7.24956
T303_07370	7.54925	7.34585	6.25929	7.56794	6.60043	7.32586	6.05018	6.74235	6.61326	8.09478	7.63696	7.21792
T303_07375	8.38166	8.47909	8.22472	8.1359	7.50655	7.32896	8.732	7.97962	7.82717	7.75075	8.22303	7.8005
T303_07380	7.13993	7.18028	7.28686	7.50881	6.7337	6.32888	7.53195	7.11259	7.12965	7.22707	7.32382	7.27381
T303_07385	9.4833	9.45912	9.51849	8.73131	8.12785	8.78167	8.80367	8.72931	8.68712	8.49569	8.52348	8.74361
T303_07395	10.9777	10.9785	11.0133	10.8668	10.8929	10.8995	11.1304	10.9658	10.7567	10.7547	10.8296	10.7384
T303_07400	8.01874	7.93281	8.10649	8.04384	8.06978	8.00344	7.93744	7.9593	7.76404	8.01001	7.9354	8.03134
T303_07405	8.84276	8.8027	8.99315	8.49861	8.75525	9.00055	8.78384	8.69681	8.54844	8.64458	8.87755	8.73665
T303_07410	5.16198	4.91313	5.39637	4.40106	4.72032	5.24793	5.01818	4.95836	4.75724	4.84034	5.16995	4.85294
T303_07415	9.92869	9.8044	10.148	9.77213	10.1225	9.88582	9.70313	9.73512	9.74238	9.71408	9.68719	9.71234
T303_07420	7.31645	7.11526	7.126	6.3401	6.81162	6.66647	6.47182	6.43186	6.30607	6.57384	6.51897	6.22703
T303_07425	9.53946	9.50324	9.2125	9.32681	9.65256	9.44681	9.70809	9.40531	9.14142	9.63501	9.80674	9.37938
T303_07430	9.19906	9.16198	8.61213	8.49549	8.49604	8.67146	8.85788	8.89173	8.62068	8.678	8.92873	8.59373
T303_07435	3.34392	3.94778	3.71883	4.29017	4.63295	3.85832	4.26639	4.13215	4.23063	3.98387	4.45684	4.15039
T303_07445	8.9442	8.88963	9.24868	8.2384	8.67071	8.60089	8.31071	8.59849	8.60503	8.54643	8.38961	8.64445
T303_07450	7.81232	7.77843	8.12972	7.6732	7.656	8.1334	7.56149	8.00415	8.02523	7.69186	7.61213	7.87593
T303_07455	7.70514	7.66852	7.78254	6.99785	7.31635	7.34949	7.27317	7.20904	7.15589	7.17356	7.10515	6.98753
T303_07460	6.13188	6.19133	6.36194	7.05727	6.89613	7.04425	6.65082	6.98608	6.8525	6.83196	6.55764	6.86394
T303_07470	0.891813	1.71749	0.707786	2.37947	2.65999	2.68723	1.5126	2.81873	2.5103	2.81077	2.55639	2.89571
T303_07475	1.38398	1.60074	1.29696	2.53347	2.59212	3.03006	2.39126	2.77138	2.9255	2.81077	2.37934	2.58445
T303_07490	2.28481	2.19118	2.7927	2.37947	2.36696	1.92281	2.74026	2.03346	1.79167	2.08438	2.61089	2.18703
T303_07495	5.84367	5.87364	6.03943	5.55809	5.63215	5.30369	5.7629	5.27506	5.23929	5.36407	5.94727	5.21134
T303_07500	5.81173	6.01722	6.28782	6.033	6.16524	5.76436	6.29405	5.87977	5.64579	5.88469	6.43273	5.71768
T303_07505	3.0907	3.11385	3.06031	4.08954	3.61187	3.38847	3.16272	2.84184	2.67083	3.62952	3.63801	2.95448
T303_07510	3.00292	2.93251	2.9327	4.18561	3.91011	3.85832	3.84189	3.43487	3.6064	4.23183	4.22319	3.29494
T303_07515	-0.74125	-0.726224	-1.56182	-0.708839	-1.26999	-0.81966	-0.515362	0.0262752	-0.581898	-0.72766	0.43648	-0.25157
T303_07520	0.790587	0.912762	1.42894	2.93467	3.14363	2.68723	2.76586	2.56471	2.96733	3.2487	3.1418	2.89571
T303_07530	10.4183	10.5745	10.7183	11.5288	11.3516	10.5477	11.002	10.5167	10.4237	11.4589	10.3212	10.9191
T303_07540	8.17941	8.48579	8.58187	9.70347	9.48297	7.93651	8.84254	8.39483	8.35222	9.43229	7.71289	9.28234
T303_07545	1.69534	2.34428	2.19393	5.53396	4.86154	4.13859	5.12096	5.13711	4.76911	5.52566	5.19246	5.19111
T303_07550	0.138991	0.702227	0.0633008	1.90228	1.40129	2.16437	2.91062	2.59222	2.00754	1.98324	3.28274	1.77354
T303_07555	3.52815	4.10606	3.65287	7.00226	6.42461	5.61978	6.81772	6.4127	6.38343	6.82711	6.99421	6.50943
T303_07560	1.80322	1.77249	1.9521	4.72796	3.87246	3.51014	4.73026	4.42005	4.40819	4.5533	4.90687	4.18352
T303_07565	4.26349	4.56141	4.64013	6.94507	6.24659	5.90133	6.85547	6.43376	6.65385	6.80505	7.09802	6.41317
T303_07570	6.8722	6.98595	6.90722	7.54095	7.15029	6.64836	7.29092	7.01305	7.03692	7.20291	7.24309	6.83945
T303_07575	6.03285	5.92311	5.80446	6.57407	6.06866	5.82424	6.42839	6.19222	6.28347	6.13509	6.33494	5.85772
T303_07580	5.83734	5.86418	5.76129	7.06255	6.35465	6.25247	6.99056	6.73619	6.71345	7.16492	7.08604	6.34157
T303_07585	3.82547	3.98319	4.05135	5.08014	4.38145	4.45878	4.84281	4.23172	4.34612	5.02978	5.10972	4.41042
T303_07590	5.58112	5.70007	5.73283	6.06704	5.69011	5.56467	5.99171	5.79056	5.70572	6.03966	6.14719	5.84224
T303_07595	5.08924	4.96719	5.18394	5.39349	4.84705	5.01597	5.38329	4.81977	5.1738	5.40375	5.57136	5.22732
T303_07610	5.67286	5.61232	5.89854	5.25272	5.61516	5.62653	5.96708	5.89918	5.86635	5.81282	5.74588	5.55627
T303_07615	6.47141	6.65553	6.72983	6.99344	6.5816	6.60634	8.01288	6.95065	6.75584	6.81121	7.18702	6.72875
T303_07620	7.92632	7.97885	7.68691	8.26659	8.52514	9.406	7.80168	9.10401	9.02492	8.77702	7.98008	9.56452
T303_07625	8.50012	8.39832	8.54462	8.47464	9.19152	8.77448	8.32262	8.43052	8.0631	8.88669	8.77911	8.72509
T303_07635	9.04893	9.17672	8.75299	6.4793	7.88773	8.80712	7.11282	8.07777	7.80427	8.07289	7.76037	8.74465
T303_07640	7.55505	7.56131	7.66532	7.30197	7.44296	7.05928	7.10155	7.28792	7.24469	7.29107	7.74979	7.46198
T303_07645	8.3086	8.02276	7.81759	8.76701	6.42785	7.12861	5.36665	6.58178	6.23078	7.05188	6.45711	7.09812
T303_07650	0.891813	1.71749	1.54985	2.97107	2.56877	3.73894	2.17896	3.57935	3.04753	3.15879	2.83347	3.53212
T303_07655	5.56588	5.68939	5.70381	5.51559	5.36702	5.87042	5.89059	5.52749	5.61979	5.37742	5.55756	5.7813
T303_07660	6.50376	6.48897	6.36812	6.81091	6.59032	6.95332	6.34591	6.73001	6.65865	6.75734	6.07875	6.88801
T303_07665	7.34015	7.32185	7.46175	7.39785	7.29428	7.80151	6.82687	7.47227	7.21786	7.52871	6.74443	7.52394
T303_07670	10.4956	10.5213	10.4622	10.0313	10.4007	10.8458	9.85381	10.6787	10.4164	10.5537	10.0892	10.7067
T303_07675	9.24283	9.26148	9.06434	8.87782	9.28538	9.80453	8.82552	9.60273	9.31575	9.43688	9.07007	9.75929
T303_07680	9.87001	9.89104	9.82479	9.39099	9.86022	10.4543	9.30721	10.1731	9.90745	10.0156	9.73532	10.3725
T303_07690	8.4512	8.51128	8.82064	8.14986	8.49952	8.58367	8.54733	8.57885	8.52849	8.3877	8.25493	8.37538
T303_07695	6.71533	6.62969	6.68268	7.81326	7.52031	8.09076	6.6662	7.64313	7.32331	7.65671	6.86144	7.54322
T303_07700	3.21311	3.23631	3.43469	3.81697	5.22113	5.99028	3.36054	5.04055	5.08157	5.42641	4.04663	5.25486
T303_07710	-0.466039	1.18021	0.217283	0.753989	0.973562	0.874645	1.01129	1.38574	1.42213	0.728324	1.10157	1.25541
T303_07720	4.06104	4.19935	4.33829	3.09171	3.01131	3.12835	3.02106	3.29119	4.43825	2.94234	3.08518	2.81341
T303_07725	5.50327	5.75573	6.21883	5.06338	4.96801	5.12475	4.55777	5.33735	6.15361	5.30592	4.85701	4.91838
T303_07730	2.32156	2.41513	2.91029	2.85898	4.66083	4.60933	2.95582	4.67289	4.41577	4.86424	3.70217	4.20789
T303_07735	2.39237	2.231	3.25072	3.42922	4.27003	4.85304	3.39377	4.24044	4.40819	4.79629	3.38009	4.94278
T303_07740	2.16858	2.69689	2.71726	3.40281	4.05999	3.53902	2.71419	3.83102	3.76898	4.31048	3.44153	4.09049
T303_07745	2.83514	3.04849	3.25072	4.26106	4.81267	4.26497	3.23783	4.92629	4.52485	5.31635	2.81036	5.30466
T303_07750	5.34269	5.36185	5.34716	5.88822	6.14564	5.72091	5.24448	6.11608	5.97288	6.33988	5.43075	6.27202
T303_07755	6.09255	6.20639	6.55668	5.84473	6.30074	6.09851	6.06057	6.05065	6.16264	6.45925	6.36696	6.41317
T303_07765	8.71002	8.6591	9.00675	8.44987	8.69518	8.64722	8.61801	8.40941	8.32684	8.67699	8.8049	8.65851
T303_07770	5.24084	5.61609	5.36375	5.62816	5.82927	5.45151	5.51746	5.19208	5.2855	6.42912	5.40013	5.68334
T303_07775	2.08554	1.77249	1.9521	1.41327	1.59867	1.33608	1.38623	1.4473	1.69538	1.98324	1.94271	1.37499
T303_07785	6.56059	6.48486	6.57282	6.63914	6.91593	6.36158	6.42035	6.15118	6.18275	7.44243	6.58342	6.73015
T303_07790	5.78237	5.80604	5.68082	4.84538	5.96067	5.73033	5.77871	5.23198	5.32223	6.60538	5.9393	5.64221
T303_07795	8.06418	7.99629	7.81834	6.93704	8.29948	7.84697	7.97908	7.44235	7.37764	8.89106	8.22084	8.07835
T303_07800	4.74822	4.72374	4.78266	3.46795	4.88536	4.77021	4.7172	4.45044	4.58655	5.49537	4.73351	4.85294
T303_07805	7.28306	7.22287	7.0928	5.38677	6.97708	6.71789	6.75518	6.36166	6.36006	7.57579	7.48477	6.99105
T303_07810	7.20653	7.3299	7.14772	5.41347	7.17466	6.61992	6.78052	6.35163	6.466	7.61295	7.19374	7.3396
T303_07820	6.04389	5.87992	6.21883	3.80694	5.55997	5.17621	5.45194	4.7543	4.99321	5.90327	6.83878	6.42707
T303_07825	4.28225	3.68648	4.11152	3.89484	3.68971	3.95791	3.50438	3.79595	3.4964	4.13298	3.26586	4.59417
T303_07830	3.86335	3.83601	4.47436	2.20704	2.80694	3.32356	2.35797	3.22242	3.36172	3.99257	3.42641	3.89428
T303_07840	0.681719	0.314482	-0.304938	0.478575	1.04299	0.874645	0.236584	0.179238	0.295013	0.886072	0.17229	0.544909
T303_07850	1.23782	1.8766	1.49066	2.20704	2.25438	2.16437	2.10064	2.11159	2.5928	2.68758	2.06487	1.77354
T303_07855	9.21074	9.2101	9.22532	8.10039	8.03718	7.9963	8.07437	8.06556	8.23777	7.82266	7.91727	8.09587
T303_07860	6.20501	6.41094	6.24593	5.02493	5.17934	5.45151	5.47928	5.67308	5.82428	5.1199	5.50097	5.57824
T303_07865	13.1739	14.0882	12.5264	12.9977	12.5509	12.4979	14.8979	14.402	14.6454	12.3871	12.9389	12.9809
T303_07870	11.7135	12.7498	10.9657	11.5929	11.16	11.1784	13.9848	13.2818	13.618	10.8835	11.3762	11.9387
T303_07875	6.65721	6.9159	6.7394	5.72727	6.70051	6.54538	7.14	6.91296	7.32632	6.38023	6.51541	6.45618
T303_07880	9.33278	9.67233	9.13248	8.75694	9.30429	9.21621	9.87565	9.68229	9.81058	9.13283	9.2434	9.21956
T303_07885	9.31808	9.6952	9.24112	8.59252	9.3967	9.43245	10.1508	10.0152	10.1745	9.33387	9.42736	9.4745
T303_07890	8.17377	8.60045	8.36213	7.09281	8.27308	8.51492	9.29874	8.97475	9.16296	8.27943	8.49751	8.55785
T303_07895	9.7144	9.76383	9.88457	10.2667	10.0407	9.50765	10.3644	9.89933	9.76868	9.70451	9.596	9.71039
T303_07905	4.70714	5.00787	4.96766	5.42991	5.10011	5.22145	5.14066	5.40096	5.65542	5.17826	5.22776	4.89856
T303_07910	2.16858	1.77249	2.30117	2.32425	2.92198	2.46449	2.57629	3.03465	2.7206	2.83031	2.81036	2.68044
T303_07915	3.23254	3.19663	3.37048	4.33973	4.56377	4.59565	3.81761	4.61371	4.15119	4.90167	4.62515	4.00038
T303_07920	3.82547	4.20936	3.74439	5.16509	5.62933	5.46286	5.00748	5.6438	5.1005	5.77044	5.74892	4.60644
T303_07925	3.25171	2.93251	3.56951	4.54083	5.52096	5.49638	4.61524	5.30446	5.16484	5.45502	5.08105	4.77898
T303_07930	12.3864	12.3361	12.4606	11.7885	11.8377	11.519	10.8997	11.4376	11.3164	11.4514	11.2387	11.24
T303_07935	3.67738	3.67209	3.6393	3.86613	4.43409	4.35704	4.95836	4.77845	4.71489	4.39823	4.52228	4.35332
T303_07940	4.16581	4.52983	4.28702	3.84666	4.40141	4.72695	5.13084	5.05545	5.27721	4.95607	4.55739	4.75162
T303_07945	2.55553	2.48267	2.71726	1.9395	2.39379	2.76263	3.23783	3.25722	3.24752	2.66598	2.68896	3.13473
T303_07950	4.17588	4.35163	4.42778	3.51802	4.0849	4.09063	4.73675	4.73592	4.86629	4.35839	4.35675	4.60032
T303_07955	7.43019	7.49641	7.29229	9.28856	8.94687	9.21984	8.93573	9.2601	9.25793	9.05916	8.93708	9.35049
T303_07960	8.3358	8.31565	8.4272	8.67414	8.09144	7.88823	8.34721	8.00543	8.05342	7.90158	8.04831	7.93612
T303_07965	7.42598	7.34812	7.37235	7.66141	7.27547	7.24272	7.45436	7.16849	7.2658	7.01285	7.31461	7.14514
T303_07970	6.93284	6.88191	6.83023	6.6878	6.90548	6.80071	6.851	6.65046	6.75136	6.62929	6.60539	6.75792
T303_07975	-0.466039	-1.06894	-0.531597	2.11243	2.56877	1.78496	2.48674	2.07305	1.69538	2.1789	2.47058	2.04999
T303_07980	3.23254	2.77978	3.4189	4.59432	5.24711	5.4553	4.12515	5.22321	4.79257	5.51966	4.34875	5.08987
T303_07985	7.61179	7.74873	7.75844	7.76936	8.00926	7.87555	7.79548	7.98612	7.97163	8.09528	7.77983	7.99447
T303_07990	7.69555	7.83767	7.98978	8.12484	8.09196	8.27048	8.14254	8.45648	8.37328	8.24798	8.21536	8.2747
T303_07995	6.87374	7.0176	7.23934	7.6992	7.25184	7.4191	7.37859	7.6611	7.70422	7.38494	7.26662	7.61785
T303_08000	2.67395	2.66817	2.8409	4.29735	3.84357	4.14799	4.34493	4.29169	4.52485	4.47475	4.04663	4.06404
T303_08005	10.3458	10.337	10.2784	10.4301	10.1869	10.1971	10.4481	10.2673	10.2338	10.1384	10.2289	10.1926
T303_08010	9.09742	8.98806	8.96523	8.85212	8.58783	8.83249	8.9515	8.81061	8.80608	8.58182	8.7422	8.69236
T303_08015	9.03136	8.94043	8.77641	8.29199	7.57628	7.84191	8.06086	8.03831	8.08345	7.84325	7.85654	8.0789
T303_08020	8.57623	8.48836	8.33294	7.33726	6.75714	7.11549	7.24955	7.2528	7.20152	6.97273	7.02338	7.22788
T303_08025	9.91936	9.7651	9.65575	8.84662	8.55256	8.75114	8.42962	8.82879	8.63332	8.76437	8.71018	8.70632
T303_08030	8.7251	8.72464	8.67704	8.70284	8.60695	8.30451	8.53435	8.26623	8.23349	8.31151	8.42236	8.3932
T303_08035	9.52131	9.462	9.42748	9.55848	9.45139	9.4104	9.51423	9.26385	9.15648	9.26977	9.36283	9.3289
T303_08040	9.55184	9.54778	9.729	8.87332	9.13798	9.0109	8.96123	8.97671	9.05039	8.86819	9.08428	9.07003
T303_08045	7.41752	7.36946	7.61338	6.71623	6.89847	7.18337	7.00944	7.11259	7.18721	6.67325	7.11461	7.20386
T303_08050	6.82658	6.81306	7.1513	6.02003	6.23921	6.90144	6.53274	6.57834	6.66661	6.34499	6.70583	6.68168
T303_08055	7.93524	7.70698	8.0156	7.63258	7.92843	7.98126	7.36399	7.87431	7.66265	7.85998	7.32789	7.46872
T303_08060	8.90576	8.83253	8.67288	7.83687	8.47892	8.35207	7.49607	7.97702	7.79777	8.39879	8.01649	7.75576
T303_08065	9.61056	9.53217	9.40386	8.50095	8.86955	8.6141	7.91258	8.11025	7.95873	8.75769	8.33653	8.44537
T303_08070	9.49415	9.41388	9.16892	8.97092	8.88912	8.84447	9.71345	8.62786	8.97773	9.47851	10.7308	8.51048
T303_08075	9.47644	9.37831	9.18593	8.95624	8.75395	8.84049	9.68185	8.73703	8.9949	9.40403	10.7631	8.69631
T303_08080	9.04585	8.92269	8.6733	8.5998	8.18896	8.26021	9.2858	8.41423	8.60751	8.89744	10.2159	8.47495
T303_08085	9.48836	9.43854	9.08575	9.26882	8.72123	8.73485	9.7054	8.94705	9.14542	9.4545	10.7161	9.47638
T303_08090	9.60778	9.70385	9.33113	9.78976	9.12403	8.99666	9.78426	9.36001	9.54759	9.70434	10.8747	10.2889
T303_08095	5.44617	5.3885	5.62343	5.815	6.41482	6.32266	5.60163	5.86575	5.55953	6.39014	6.21253	5.75398
T303_08100	11.6633	11.6019	10.9411	10.4889	10.4701	10.6068	10.7931	10.8218	10.8298	10.8422	11.1103	10.7539
T303_08105	1.69534	1.00753	1.60671	2.20704	2.42012	2.16437	2.42379	2.14912	2.39241	2.05145	2.21315	1.89856
T303_08110	4.10387	4.0515	4.35498	4.90304	4.95906	4.72066	5.07561	4.89902	5.0624	4.95607	4.76988	4.68375
T303_08120	3.2893	3.43693	3.62561	3.81697	3.85326	3.78788	4.28422	4.14149	4.32214	3.79783	3.91205	3.63153
T303_08125	11.0032	10.8918	10.2928	11.9974	9.40661	8.67431	11.0694	10.8783	10.8684	8.91785	9.67585	10.4133
T303_08130	4.62131	4.67405	4.18803	5.65917	5.00328	4.80034	6.11138	5.96905	6.04547	5.06733	4.94449	4.86831
T303_08140	7.70775	8.18806	7.72432	8.4312	8.15604	7.9105	9.4488	9.34745	9.56748	8.01908	7.97554	8.21234
T303_08145	7.14122	7.10993	7.38154	7.78861	7.60955	7.41034	7.68658	7.37167	7.37764	7.42727	7.54636	7.23876
T303_08150	7.09685	7.08162	7.18436	7.43986	7.54521	7.21055	7.4205	7.11615	7.11809	7.33364	7.44969	7.06182
T303_08155	6.82017	6.73731	6.82874	6.74543	7.15323	6.88607	6.9338	6.56104	6.72569	6.89365	6.90707	6.74688
T303_08160	8.09966	8.20939	8.48711	7.59079	7.64557	7.68441	8.30144	7.97832	8.02708	7.72291	7.88861	7.79247
T303_08165	9.7079	9.69497	9.73758	9.32901	9.65464	9.47417	9.4969	9.43695	9.46467	9.23925	9.44692	9.43441
T303_08170	9.76134	9.7725	9.83095	9.52902	9.63141	9.44299	9.66473	9.55481	9.58774	9.21506	9.45927	9.32797
T303_08175	7.47166	7.38389	7.4656	7.64319	7.64278	6.96534	7.32577	7.19453	7.21243	7.09897	6.84306	7.12928
T303_08180	6.27226	6.31692	6.40265	5.77695	5.85845	6.59779	5.80673	6.46386	6.32429	6.61528	6.52075	7.23185
T303_08185	7.41114	7.40689	7.39976	6.68644	6.6247	7.34643	6.64738	7.33143	7.16154	7.66149	7.59026	8.09587
T303_08190	3.34392	3.40247	3.19619	2.69454	2.95838	2.7128	2.21659	2.72242	2.9878	2.99525	3.24878	2.50802
T303_08195	10.0935	10.0293	10.3488	9.71626	9.61529	9.21314	9.64373	9.27051	9.40074	9.28667	9.33528	9.33214
T303_08200	8.90803	8.87399	9.18213	8.57044	8.48087	8.29819	8.64758	8.38258	8.51754	8.17819	8.30589	8.39585
T303_08205	9.08812	9.1818	9.3492	9.12325	8.96179	8.82665	9.04204	8.7535	8.9339	8.72999	8.82521	8.91711
T303_08210	8.38926	8.40649	8.57966	8.17885	8.08477	8.14166	8.33764	8.08868	8.14113	7.85939	8.20709	8.03191
T303_08215	8.49258	8.42807	8.6281	8.19865	8.21316	8.24222	8.30853	8.15936	8.21462	8.00518	8.3131	8.13557
T303_08220	8.68644	8.65819	8.77602	8.41602	8.64128	8.53522	8.58378	8.42766	8.41167	8.48455	8.37542	8.5174
T303_08225	7.6973	7.80753	7.71223	8.57451	8.49061	8.2575	8.64801	8.62869	8.5536	8.59973	7.92132	8.56218
T303_08230	6.30475	6.43245	6.37632	7.15544	7.05372	6.74448	6.86291	6.87427	6.94439	7.12294	5.76102	7.4078
T303_08235	8.03888	8.11876	8.28965	8.01634	8.07755	8.16616	8.12471	8.30104	8.33135	8.11035	7.98073	8.37897
T303_08240	5.23122	5.39728	5.53465	5.15325	5.38385	5.36948	5.13084	5.35753	5.31415	5.27059	3.66402	5.47495
T303_08245	7.96966	7.95972	8.07473	7.37426	7.55266	7.5806	7.56879	7.63901	7.62965	7.38576	7.49296	7.72443
T303_08250	8.89704	8.99747	9.12094	8.44825	8.59508	8.88299	8.77085	8.72038	8.70036	8.2874	8.64517	8.61628
T303_08255	5.99638	6.24337	6.78476	6.54719	6.82029	6.34123	6.35858	6.54353	6.46782	6.57094	5.97869	6.86266
T303_08260	8.60073	8.65224	8.21218	9.28878	8.85303	8.73368	8.67782	8.65176	8.6832	8.806	8.70589	8.69954
T303_08265	7.09685	7.06657	6.67106	7.44957	7.05161	7.35254	7.12276	7.16735	7.1308	7.03407	7.05198	7.08063
T303_08270	9.57319	9.55368	9.09354	9.78944	9.51118	9.72095	9.5775	9.58401	9.53221	9.52685	9.63247	9.42988
T303_08275	9.77838	9.72012	9.55732	10.0267	9.96147	10.1797	9.85176	10.0117	9.83409	10.1325	10.0015	9.91061
T303_08280	-0.235012	0.45563	0.0633008	-0.959829	0.249958	0.038852	0.0820947	0.860545	0.00485582	1.02826	0.759563	-0.658205
T303_08285	8.90121	8.92496	9.02447	8.53971	8.90756	9.0154	9.50452	8.87783	8.79778	8.5037	9.72359	8.14243
T303_08290	7.82597	7.98687	8.16031	10.3194	10.854	10.8844	9.34141	10.7143	10.3749	11.7517	9.73686	11.0833
T303_08295	6.83455	7.02611	7.29662	9.96751	11.0521	11.0398	8.40996	10.8355	10.4097	12.0087	9.2919	11.3643
T303_08300	5.442	5.48224	5.69728	8.51835	10.4865	10.6993	7.27874	10.5213	9.99711	11.5075	8.59282	11.0916
T303_08305	4.78158	5.19569	5.01569	6.68507	9.59448	9.78921	6.11637	9.66478	9.13914	10.6674	7.57063	10.365
T303_08310	6.96077	6.99754	6.88153	6.7598	6.71787	6.8577	6.46987	6.61736	6.72874	6.4387	6.44591	6.54014
T303_08315	9.0951	9.15391	9.16331	8.83587	8.82927	8.99373	8.54086	8.76525	8.87605	8.60435	8.57237	8.67463
T303_08320	6.31389	6.43245	6.41861	6.44736	6.28471	6.44405	6.04235	6.32523	6.24785	6.08918	6.14026	6.16823
T303_08325	4.13517	4.37847	4.57038	5.33184	4.99892	4.88151	5.21225	5.14641	5.45313	5.3741	5.42696	5.68912
T303_08330	4.33713	4.43071	4.26069	5.29641	4.68274	4.89832	5.11599	5.05545	5.12842	5.08371	5.13783	5.34183
T303_08335	11.4245	11.4733	11.3951	11.4902	10.4078	10.3484	11.0456	10.5807	10.5407	10.4846	10.8007	10.2663
T303_08340	10.2998	10.3164	10.148	9.85102	8.76041	8.905	9.71056	9.26572	9.2249	9.02166	9.40344	8.67098
T303_08345	6.49574	6.48691	6.79855	6.13479	6.34952	5.87891	6.13122	5.85159	5.8801	5.87766	6.04946	5.80279
T303_08350	9.31409	9.35878	9.59162	8.60596	9.04981	8.92667	8.86048	8.87503	8.75662	8.69942	8.9888	8.63062
T303_08355	5.55435	5.48224	6.01863	4.55289	5.5747	5.58904	5.24903	5.48775	5.2478	5.14353	5.52954	5.31965
T303_08360	6.96804	7.00473	7.0715	6.06282	6.10361	6.34737	6.46792	6.43945	6.50558	6.32962	6.50645	6.42534
T303_08365	4.4072	4.22916	4.66712	3.75568	3.85326	4.07099	4.11523	4.48754	4.1237	4.0686	4.15146	4.40341
T303_08370	5.86561	5.99426	5.9922	5.40684	5.48086	5.63658	5.71441	5.72372	5.65542	5.70842	5.70576	6.00634
T303_08375	5.55435	5.30234	5.57795	5.29999	5.09195	5.49269	5.375	5.4987	5.40828	5.33358	5.526	5.52429
T303_08380	4.02806	4.42213	4.38779	4.52255	4.48487	4.51073	4.65689	4.50935	4.4677	4.73019	4.85701	4.82696
T303_08385	4.6065	4.26796	4.52686	4.54083	5.05461	4.97429	4.80626	4.92088	4.83273	5.13569	4.65787	4.81644
T303_08390	7.90378	7.82796	7.99644	7.57461	7.79581	8.13517	7.80709	8.17479	7.95419	7.93807	7.82087	7.99213
T303_08395	6.93432	6.90671	6.91428	6.84809	7.18141	7.33618	6.95761	7.09346	7.15476	7.32763	6.82876	7.08283
T303_08400	6.50176	6.5053	6.29864	7.51883	7.13248	6.97461	6.6696	6.74694	6.75136	7.64365	5.88506	7.42954
T303_08405	5.1104	5.14968	4.97848	5.71658	5.40708	5.70507	5.39154	5.21438	5.19155	5.89169	5.86277	5.71768
T303_08410	7.04971	6.95507	6.80768	7.60678	7.36037	7.5401	7.17745	7.3547	7.22542	7.98352	7.63368	7.72935
T303_08415	9.34705	9.26748	9.22901	9.33185	9.62133	9.7686	9.24741	9.61494	9.62865	10.1431	9.55663	10.0532
T303_08420	5.95896	5.76932	5.9323	5.53092	6.00266	5.92614	5.78185	5.9769	6.00838	6.12721	6.36101	6.31751
T303_08425	10.9999	11.0642	11.0286	11.8441	11.2397	11.1031	11.2735	11.1287	11.0493	11.1481	11.183	11.2698
T303_08430	10.5776	10.4723	10.4683	10.3402	10.4219	10.6937	10.0603	10.3848	10.3553	10.3576	10.3098	10.4116
T303_08435	8.32	8.25659	8.32184	7.83255	8.02329	8.26832	8.16376	8.15706	7.98379	8.07187	8.0446	8.08714
T303_08440	6.48768	6.32614	6.81222	6.93243	8.24528	8.26778	7.30736	7.9971	7.9876	8.33522	8.0384	8.18907
T303_08445	4.59903	4.70972	5.24341	5.19617	6.34609	6.60292	5.4598	6.25165	6.06245	6.53566	6.24088	6.37423
T303_08450	3.2893	3.36716	3.26845	2.07946	1.81258	2.16437	2.32391	2.35586	1.22929	1.98324	2.71407	1.53761
T303_08455	8.41765	8.21623	8.38466	7.14353	7.11646	6.80962	6.97143	7.02193	6.947	7.27779	7.23444	6.99105
T303_08460	9.1453	8.93893	9.14543	7.56422	7.56082	7.53115	7.57151	7.83238	7.64906	7.70251	8.24096	7.52878
T303_08465	11.6706	11.5103	11.658	9.85269	10.0344	9.8173	10.1237	10.4528	10.316	10.1528	10.638	10.1674
T303_08470	10.0503	9.87248	10.0756	8.20869	8.17162	8.00603	8.35619	8.7106	8.62885	8.32707	8.97588	8.70026
T303_08475	10.8632	10.7273	11.0222	9.19811	9.12453	8.94365	9.38181	9.65422	9.61308	9.31014	9.89431	9.77348
T303_08485	10.0069	10.1888	9.78762	9.18122	9.65879	9.94349	9.92514	10.0557	10.0356	9.53507	9.21839	9.65904
T303_08495	7.61086	7.6112	7.77171	7.46481	7.85009	7.33206	7.95354	7.56804	7.75959	7.5061	7.74827	7.0371
T303_08500	6.7205	6.78992	6.98836	6.53812	6.8569	6.56657	7.19522	6.74081	6.92063	6.59685	7.04086	6.25848
T303_08505	6.82178	6.71817	6.90156	6.34184	6.87606	6.35753	7.00003	6.58178	6.76921	6.55927	6.82155	6.22305
T303_08510	7.63296	7.54462	7.74029	6.92317	7.49189	7.17649	7.85111	7.40308	7.66026	7.12591	7.66782	7.01541
T303_08515	7.10478	7.02044	6.83173	6.26878	6.62044	6.37766	7.24841	6.70345	6.98568	6.50861	7.06179	6.6583
T303_08520	6.32299	6.24823	6.73622	5.80495	6.34952	6.23714	6.20327	6.21673	6.33432	6.11131	6.13794	6.39029
T303_08525	5.08391	5.04186	5.5456	4.81566	5.35	5.30789	5.00211	5.32511	5.23073	5.17445	4.94449	5.39231
T303_08530	9.35067	9.3554	9.52404	9.36728	10.2785	10.2698	9.68814	10.216	10.1813	10.1822	10.0457	10.1745
T303_08535	8.85378	8.87439	8.99848	8.2144	8.67037	8.75499	8.86234	8.76109	8.76479	8.44191	8.54507	8.50598
T303_08540	8.00398	8.09805	8.23039	7.61471	7.97136	8.24002	8.07821	8.05324	7.96326	7.84264	7.78502	7.82893
T303_08545	9.96526	9.95338	10.2529	9.86317	10.1041	10.3418	9.33394	9.94323	9.81094	10.1505	9.59029	9.99441
T303_08550	8.30401	8.05432	8.0506	8.47978	8.23465	7.98257	7.51129	7.76674	7.50737	8.38108	8.29345	7.54401
T303_08555	9.12595	9.05164	8.54644	9.60175	9.45995	8.99666	9.20592	8.58143	8.27677	9.19234	9.75474	8.33032
T303_08560	9.58008	9.49458	9.02577	10.0556	10.0616	9.48441	9.53857	9.00545	8.6922	9.75236	10.0104	9.05612
T303_08565	6.13704	6.30064	6.5367	6.71086	6.33748	6.62834	6.74556	6.69078	6.79992	6.44029	6.40601	6.57333
T303_08575	3.46384	3.62803	3.52596	5.00312	4.88063	4.969	4.62227	4.87681	4.86629	5.26341	4.67076	5.25486
T303_08580	7.01927	7.16879	7.15011	7.38611	7.21658	7.1545	6.89807	7.08138	7.16828	7.07766	6.82876	7.10137
T303_08585	4.88955	4.97893	4.83118	5.7999	5.52703	5.97715	5.82512	6.02564	5.96257	5.54354	5.64829	5.60906
T303_08595	9.67589	9.67368	9.65701	8.30898	8.5259	8.39614	8.24623	8.45601	8.50649	8.16958	8.10459	8.2771
T303_08600	10.4552	10.4709	10.5204	9.05069	9.19008	9.31213	8.96883	9.24745	9.31626	8.90033	8.91695	9.10532
T303_08605	6.29091	6.44943	6.42258	6.76888	6.45039	6.26549	6.85547	6.80247	6.66343	6.39507	6.43273	6.40792
T303_08610	8.59041	8.6296	8.47761	9.08717	8.64443	8.81931	9.09287	9.17566	9.16324	8.69942	8.78763	9.02189
T303_08615	8.23164	8.2396	8.12059	8.52219	8.23279	8.31081	8.52408	8.55938	8.54542	8.19713	8.37	8.3487
T303_08620	8.25379	8.29701	8.22472	8.95482	8.69451	8.89979	8.76015	8.80621	8.82185	8.73583	8.77836	8.74361
T303_08625	6.95347	7.04579	7.07276	7.67596	7.51192	7.7752	7.63019	7.59804	7.59254	7.40055	7.53672	7.532
T303_08630	8.9394	8.7865	8.84706	9.02387	8.78721	8.57803	8.88807	8.7196	8.68907	8.74648	9.03313	8.766
T303_08635	2.3574	2.231	2.19393	2.43265	2.70353	2.60768	2.76586	3.05457	3.51062	2.66598	2.55639	3.01096
T303_08640	1.31275	1.66029	2.15634	2.65032	2.36696	2.6612	2.10064	2.74711	2.5103	2.77086	2.81036	2.95448
T303_08645	7.05381	6.97573	6.84655	6.67958	6.69378	6.31851	7.18814	6.50062	6.54583	6.56512	6.99165	6.75103
T303_08650	7.88855	7.92296	8.2617	7.84854	7.22501	7.41034	7.88144	7.23218	7.29894	7.37665	7.69013	7.41654
T303_08655	5.79223	6.01722	6.00812	6.3401	5.9785	5.93974	6.32237	6.13958	6.24573	5.91933	5.97869	5.94968
T303_08660	2.8851	3.36716	3.30327	4.12228	3.76355	3.56733	3.6071	3.63332	3.88266	3.73699	3.38009	3.72453
T303_08665	11.7389	11.5125	11.7337	11.1562	11.1888	10.9054	10.4172	10.5341	10.2923	10.9126	10.97	10.5431
T303_08670	8.38763	8.30578	8.50544	8.51334	8.55702	8.69611	7.72462	8.22619	8.19605	8.5075	7.94206	8.39806
T303_08675	6.58724	6.5134	6.96952	6.8321	6.61047	7.00598	6.27412	6.54705	6.55099	6.48414	6.38662	6.48471
T303_08680	6.04114	6.06206	6.2791	7.00336	7.03467	6.96267	6.6831	7.04202	7.16266	6.90291	6.42705	6.74271
T303_08685	3.34392	3.38493	3.87742	4.18561	4.18812	4.10035	3.30922	3.65956	3.84948	4.19461	3.21399	4.15874
T303_08690	7.65292	7.74186	8.32343	6.33313	8.51754	8.15804	7.96602	8.1007	8.07091	8.92042	8.42664	8.64407
T303_08695	9.33024	9.35934	9.3224	9.50827	9.22294	8.69731	9.20621	8.85671	8.8325	8.93967	9.29007	8.7813
T303_08700	6.61342	6.62783	6.44614	7.53412	6.58596	6.29118	6.7758	6.43945	6.41778	6.49643	6.51541	6.49465
T303_08705	8.73322	8.68889	8.80895	8.443	8.67755	8.71877	8.50377	8.53788	8.58837	8.44072	8.48707	8.38788
T303_08720	5.22638	5.49456	5.77995	6.89739	7.26642	7.62168	8.91514	8.10548	7.63777	8.57459	9.61862	8.71272
T303_08725	4.62131	4.83129	4.88963	6.39137	6.52963	7.16958	7.90323	7.64969	7.1861	8.04702	9.01145	8.49983
T303_08730	3.7193	4.04034	3.967	5.09259	5.52096	6.06167	6.31155	6.44135	5.99073	6.91211	7.69881	7.64487
T303_08735	3.7193	4.15863	4.20654	5.19617	5.72486	6.43831	5.91654	6.56799	6.01088	6.89016	7.6549	7.82039
T303_08740	9.49315	9.4892	9.5314	9.20003	9.57264	9.53636	9.71324	9.54693	9.55167	9.31622	9.4032	9.30769
T303_08745	5.442	5.12347	5.11702	5.39013	5.66004	6.43831	5.6228	6.51147	6.40071	5.71632	5.41169	6.15367
T303_08750	8.21281	8.13131	7.97433	8.27435	8.53723	9.43245	8.28714	9.23904	9.24417	8.6854	8.21646	8.95569
T303_08755	4.25401	4.22916	4.31288	3.90428	4.64417	5.73969	4.31922	5.27506	5.35805	5.07963	4.65787	5.19111
T303_08760	6.58157	6.41742	5.65747	6.20143	5.83662	6.19239	6.81312	6.41463	6.58666	6.38023	6.97356	6.16201
T303_08765	7.00522	6.70939	5.9127	6.7362	6.07489	6.57531	6.96315	6.84025	6.92991	6.69341	7.35509	6.45109
T303_08770	5.57732	5.25966	4.68703	5.53396	4.64974	4.92044	5.66764	5.3003	5.41207	5.24533	5.77898	5.23128
T303_08775	6.01052	5.85146	5.02093	6.15866	5.2286	5.41692	5.8964	5.75752	5.93911	5.91247	6.13097	5.75398
T303_08780	6.9239	6.80153	6.05994	6.95533	5.99173	6.34532	6.71959	6.72847	6.78538	6.56074	7.0284	6.45788
T303_08785	5.95896	5.83863	5.0723	6.14678	5.02059	5.41303	5.6193	5.61726	5.66498	5.61007	6.00437	5.25875
T303_08790	7.06062	6.84709	6.03943	7.51421	6.55659	6.98908	6.69647	7.24632	7.14112	7.22892	7.28245	6.92277
T303_08795	4.61392	4.02909	3.58374	5.7999	4.8027	5.16236	4.78763	5.41258	5.15582	5.43601	4.99659	5.46824
T303_08800	8.07094	8.07635	8.29236	8.31829	8.28253	8.41428	8.05633	8.37665	8.3728	8.34672	7.87892	8.33355
T303_08805	10.7579	10.7008	10.9325	10.3044	10.664	10.9758	10.4245	10.8178	10.8374	10.787	10.3955	10.7478
T303_08810	0.563959	0.45563	0.0633008	1.46524	0.362875	0.874645	-0.287602	1.10932	1.5922	1.38617	0.310424	0.0652925
T303_08815	7.87316	8.02347	7.89595	8.06083	8.50529	8.82261	8.45591	8.60863	8.56002	8.41708	8.2624	8.5918
T303_08825	7.49196	7.39926	7.42468	7.33726	6.41154	6.48173	6.06573	6.34153	6.30403	6.55488	6.08117	6.31191
T303_08830	7.33342	7.13376	7.09529	6.71086	5.87282	6.06664	5.74048	6.02564	5.83562	5.97965	5.65154	6.02017
T303_08835	8.75101	8.7998	8.68778	8.79107	7.93872	7.99305	8.57385	7.96982	8.24842	7.87477	7.9936	8.20732
T303_08840	6.56059	6.68091	6.4539	6.11256	5.62084	5.40912	6.30719	5.87977	5.79264	5.63251	5.9761	5.69488
T303_08845	9.73413	9.73317	9.25869	9.89712	9.96525	10.256	10.1033	10.2657	10.1245	10.2817	10.3462	10.1407
T303_08850	6.51966	6.56105	6.51459	7.12951	6.14169	5.94514	6.86587	6.40108	6.60002	6.10531	6.35902	6.4009
T303_08855	2.20837	2.15023	2.6912	1.82483	2.2248	2.63469	3.2917	2.88697	2.64529	2.90596	3.0658	2.31217
T303_08860	9.14626	9.13796	9.17363	9.24579	8.70593	8.43987	9.40186	8.8378	8.8664	8.50142	8.78948	8.62648
T303_08865	9.15647	9.15035	9.23127	9.05864	8.81849	8.71917	9.52505	9.00481	9.07122	8.60683	8.87929	8.76941
T303_08870	8.20852	8.17152	8.29992	8.1419	8.08734	8.14284	8.09913	8.17195	8.1417	7.94032	7.92132	8.05056
T303_08875	7.70775	7.67033	7.76235	7.45681	7.20527	7.56137	7.41444	7.41372	7.42157	7.13871	7.23661	7.28435
T303_08880	7.25246	7.31608	7.40878	7.25569	7.33204	7.35762	7.03467	7.0194	6.94961	7.22246	6.98134	7.12502
T303_08885	6.87683	6.87564	6.96409	6.74674	6.80788	6.99299	6.76314	6.69555	6.59336	6.55194	6.78647	6.5289
T303_08890	5.93841	5.93521	5.88424	5.815	5.66004	5.53273	5.50611	5.49506	5.57652	5.74234	5.93664	5.77588
T303_08895	4.72097	4.91924	4.65369	5.19233	4.92728	4.56087	4.65689	4.38902	4.4894	5.18966	4.15146	4.82696
T303_08900	1.57873	1.47371	1.54985	0.576339	1.59867	1.83239	1.57186	1.4473	1.29648	2.08438	1.10157	1.05511
T303_08905	11.7991	11.8375	11.6748	14.0145	14.2295	14.6374	13.3254	14.2602	14.1109	14.0642	13.5332	14.5381
T303_08910	8.07162	8.01993	7.91577	8.4434	7.82813	8.25805	7.57151	8.35323	8.25318	8.07443	7.5011	8.41908
T303_08915	7.55408	7.54264	7.31166	7.73206	7.2408	7.74918	6.89951	7.78399	7.60004	7.54507	7.08123	7.84196
T303_08920	7.8801	8.00205	7.78023	8.32181	7.80334	8.04745	7.74165	7.95401	7.95093	7.78559	7.69645	7.90479
T303_08925	8.03888	8.05986	7.86424	8.58813	8.14966	8.27048	7.86746	8.1559	8.19384	8.01108	7.89411	8.21685
T303_08930	8.10296	8.07567	7.98442	8.97092	8.34958	8.50855	8.18289	8.34769	8.38346	8.24889	8.16844	8.36775
T303_08935	7.49598	7.3379	7.14172	8.59507	7.90706	7.92014	7.61266	7.78325	7.8863	7.82021	7.56805	8.0113
T303_08940	8.94088	8.92724	8.7009	9.88897	9.27775	9.49435	9.12754	9.36351	9.26529	9.19729	9.1676	9.25556
T303_08945	7.68325	7.58839	7.40177	8.31342	7.93359	8.14048	8.01422	8.03079	7.94963	7.78433	7.84877	7.79582
T303_08950	6.28395	6.27229	6.62019	7.39618	7.73286	7.69568	8.0374	7.67885	7.53545	7.62908	7.85443	7.56066
T303_08955	1.90359	1.18021	1.49066	2.01118	2.10004	1.73591	2.05982	1.67021	2.32964	2.14807	2.49976	1.58799
T303_08960	10.1889	10.1939	10.1593	9.49114	9.27234	9.27265	9.45938	9.26518	9.2149	9.19917	9.39425	9.2238
T303_08965	9.40733	9.37053	9.30184	8.8829	8.8491	8.87452	8.87489	8.77166	8.71808	8.73874	8.98752	8.70953
T303_08970	6.7205	6.48691	6.56746	5.77952	5.93121	6.21494	6.05798	5.91288	5.82996	5.83476	6.16095	5.85772
T303_08975	-0.0359245	0.584191	0.707786	1.30334	0.742646	1.33608	0.923014	1.72094	1.79167	1.33235	2.02529	0.544909
T303_08980	4.78158	4.73763	5.01043	4.85515	5.3704	5.95321	5.375	5.65363	5.64257	5.78053	5.76403	5.79209
T303_08985	-1.52798	-2.17765	-0.800626	0.373701	0.742646	0.45716	-0.0909438	1.25414	0.743253	1.33235	0.659698	0.822446
T303_08990	4.73466	4.59994	4.84306	5.25641	5.51181	5.83009	6.30719	6.06299	5.56294	6.49643	7.49114	7.13141
T303_08995	4.97854	5.24028	5.34299	5.8175	6.31309	6.54538	6.45026	6.60391	6.20696	6.96502	7.9267	7.72654
T303_09000	5.75912	5.8354	5.0417	5.41677	5.618	6.08389	5.43208	6.17412	5.90184	6.13115	5.96829	5.64816
T303_09005	9.08044	9.03451	8.2349	8.54878	8.48283	8.94499	8.19	8.77729	8.66663	8.97165	8.61215	8.66988
T303_09010	10.6301	10.5287	10.5779	9.94966	10.7619	10.8523	9.90043	10.4677	10.3693	10.6288	10.4585	10.5616
T303_09015	10.1461	10.1064	10.5324	9.0427	10.2156	10.4571	8.328	9.08809	8.79705	9.96734	9.25895	9.98739
T303_09025	-0.74125	-0.726224	0.48328	0.912143	1.17257	1.52114	0.620245	0.443711	0.924077	1.79711	0.852961	1.12501
T303_09030	1.95128	1.18021	1.81406	1.41327	2.28336	2.33874	1.97455	2.07305	2.15963	2.20907	2.21315	1.77354
T303_09035	7.45935	7.5076	7.64171	7.46481	8.00655	8.35766	7.8391	8.20796	8.0277	7.88532	7.77909	7.90975
T303_09040	8.7379	8.68621	8.82364	10.3048	9.82984	9.51948	9.4488	9.54032	9.32332	9.66899	9.64681	9.46442
T303_09045	7.52385	7.53172	7.85913	7.22869	7.21094	7.20267	7.15824	7.24415	7.18278	7.02985	6.99805	6.88171
T303_09050	9.02476	8.99963	8.93259	9.7186	9.64647	9.51494	9.09698	9.35148	9.40241	9.53115	9.319	9.66088
T303_09055	5.09456	5.10215	5.06724	4.85515	4.94098	4.89274	4.55777	4.68572	4.75126	5.07554	4.82855	5.08549
T303_09060	6.97526	6.90055	7.10519	6.6476	6.72317	7.07785	6.61429	6.81857	6.71652	6.70536	6.8459	6.79726
T303_09065	7.88625	7.8425	7.98576	7.85159	7.72826	8.19083	7.58236	7.78548	7.8293	7.74818	7.85089	7.77966
T303_09070	9.51785	9.43322	9.45701	9.81626	9.92401	10.398	9.86792	10.2492	10.1809	10.3688	10.2739	10.5505
T303_09075	7.86306	7.69457	7.77015	7.93689	7.96579	8.6637	8.07245	8.59041	8.41214	8.56842	8.59282	8.7307
T303_09080	8.59933	8.52035	8.49136	8.74319	8.76234	9.66392	8.95255	9.52946	9.34828	9.36394	9.48207	9.60483
T303_09085	8.73194	8.7424	8.70741	9.44578	9.29809	10.3015	9.35939	10.1246	9.87931	10.0465	10.0605	10.2674
T303_09090	5.76913	5.97386	5.74555	6.45862	5.77419	6.4724	6.12134	6.79509	6.40071	7.10199	7.0679	7.34694
T303_09095	7.64388	7.56424	7.62116	9.3872	8.58092	9.39172	9.61848	9.66337	9.11025	9.99778	10.6241	10.3259
T303_09100	7.91208	7.94258	7.82059	9.24579	8.83632	9.71088	9.21988	9.69603	9.1545	9.9868	10.5217	10.3918
T303_09105	9.98562	10.0684	10.3553	11.3446	11.0929	11.2516	10.6566	11.1853	11.1303	11.0367	10.7443	11.0739
T303_09110	5.24084	5.09678	5.5815	4.89833	4.95005	4.85304	5.42407	5.04055	5.09107	4.81112	5.31241	4.95243
T303_09115	6.2486	6.2936	6.42258	6.08998	5.94715	5.69228	6.10387	5.83153	5.95998	5.86824	6.27292	5.90815
T303_09120	9.46468	9.80626	8.88275	9.45042	9.56933	9.52422	9.9887	10.3171	10.5065	8.94585	9.48731	9.29566
T303_09125	3.55925	4.33345	4.97308	5.38677	6.59466	6.45924	4.89596	5.78461	5.92326	6.53417	5.95782	6.30439
T303_09130	5.1569	5.32552	5.78303	5.61384	6.25209	6.33301	5.36665	5.99247	6.04791	6.11131	5.82004	5.97593
T303_09135	2.75679	2.72505	2.97651	2.29583	2.33963	2.30551	2.68764	2.56471	2.67083	2.23863	2.63739	1.77354
T303_09140	3.63421	3.45386	3.80638	2.6277	2.92198	2.78691	2.76586	2.95212	3.6064	2.40429	2.73875	2.45472
T303_09145	6.97814	6.8725	6.93107	6.5592	6.36993	6.33507	6.42839	6.40108	6.60334	6.43392	6.51362	6.35799
T303_09150	5.80526	5.71419	5.74238	5.67305	5.78436	5.68906	5.65399	5.52034	5.87736	5.68176	5.79083	5.54356
T303_09160	6.49775	6.4992	6.47505	6.39974	6.64018	6.37766	6.59834	6.53824	6.63289	6.54308	6.69956	6.40967
T303_09165	7.87779	7.85848	8.05635	6.70547	7.15911	6.81406	7.27317	6.93193	7.02954	6.9617	7.0284	7.06071
T303_09170	3.39654	3.64286	4.33829	2.01118	3.15935	2.90253	2.86396	3.03465	2.96733	3.45164	3.58455	3.32496
T303_09175	10.9612	11.0495	11.0872	10.1455	10.8247	10.3441	11.5303	10.5897	10.518	10.3814	11.2598	10.2965
T303_09180	10.9856	11.0344	11.2302	10.586	11.1388	11.3355	10.7924	11.2417	11.2785	11.0426	10.9557	11.1941
T303_09185	5.63686	5.66779	5.73602	5.58183	5.36364	5.45909	5.36246	5.36154	5.41585	5.55826	5.19246	5.41691
T303_09195	6.02173	5.97972	6.14637	5.62245	5.50567	5.75823	5.51746	5.43934	5.47505	5.67907	5.56792	5.44109
T303_09210	-0.0359245	-0.0175151	-0.109102	-0.495112	0.362875	0.192164	-0.0909438	-0.144851	-1.16955	-0.330417	-0.834663	-0.0844572
T303_09220	3.36167	3.17638	3.84234	2.83942	3.30778	3.27289	2.95582	3.40416	3.04753	3.88452	3.84542	4.19981
T303_09225	3.52815	3.48713	3.65287	2.6726	3.92858	3.45059	3.20076	3.22242	3.7086	3.68426	3.58455	3.80126
T303_09230	2.42651	1.77249	1.99533	2.20704	2.56877	2.23666	2.10064	1.99275	2.45256	3.11165	1.76187	2.93516
T303_09235	6.55288	6.41742	6.24145	4.33276	4.59877	4.30755	4.62227	4.24044	4.44567	4.48711	4.94979	4.70102
T303_09240	4.06104	3.80995	4.19732	2.01118	1.99884	1.83239	2.28901	2.03346	2.48172	1.75682	2.52835	2.25095
T303_09245	6.80078	6.81142	6.60108	4.03039	4.44053	4.60251	4.74964	4.49484	4.65214	4.26093	5.21902	4.78439
T303_09250	1.38398	1.18021	1.49066	1.74298	1.50335	1.92281	1.31864	1.67021	1.79167	2.57622	2.10339	2.37089
T303_09255	0.681719	1.00753	0.990127	0.137876	0.823794	0.781046	0.503339	1.10932	1.15883	1.33235	1.24631	1.63666
T303_09260	5.14157	5.30701	4.95129	5.24531	5.22113	5.31208	5.31121	5.49141	5.60992	5.18966	4.54345	5.60906
T303_09265	5.70451	5.90475	5.76129	6.71086	6.14169	6.06167	6.32668	6.43945	6.66819	6.45768	5.47916	6.58113
T303_09270	-1.08164	-0.726224	-1.13159	-1.6496	-0.504092	-0.81966	0.0820947	-0.563496	-0.581898	-0.72766	-0.151373	0.32494
T303_09275	2.49246	2.26976	2.15634	2.53347	2.92198	2.7128	2.39126	2.95212	2.94656	2.57622	2.96481	2.93516
T303_09285	-1.08164	-1.06894	0.707786	-0.708839	-0.318474	0.680951	0.376118	0.317526	0.157217	-0.0192725	-1.58095	0.0652925
T303_09290	0.294975	0.45563	0.356403	0.753989	1.04299	0.874645	1.01129	1.10932	1.48108	1.79711	-0.151373	0.643474
T303_09295	8.26799	8.24569	7.95325	7.65093	6.3817	6.40733	6.77895	6.73156	6.90591	6.50861	6.48108	6.47471
T303_09300	8.15861	8.1267	7.96213	7.47197	6.54616	6.65497	6.57861	6.81274	6.87739	6.82223	6.57659	6.59197
T303_09310	7.65112	7.62341	7.65356	7.4552	7.39065	7.22839	7.22322	7.41565	7.27831	7.18309	7.27086	7.2099
T303_09315	9.01743	8.98806	9.05256	8.32357	8.66728	8.76953	8.5052	8.80731	8.60957	8.49339	8.67305	8.54675
T303_09320	7.90907	7.91992	7.97028	7.36061	7.85493	7.80894	7.41343	7.74546	7.46784	7.67912	7.55073	7.70459
T303_09325	7.04971	6.96691	7.34232	6.66576	7.12349	7.57712	6.60368	7.06552	7.13654	6.97273	6.89888	7.03597
T303_09335	8.96467	8.86374	8.97235	8.44785	8.78721	8.45226	8.63548	8.30883	8.34282	8.48725	8.58816	8.18958
T303_09340	9.38254	9.37498	9.34842	9.33491	9.07593	8.96608	9.06253	9.16626	9.27989	8.79888	8.87825	8.78164
T303_09345	10.0442	10.0512	10.0466	9.95265	9.84663	9.71681	9.71159	9.79054	9.96424	9.6987	9.7793	9.75379
T303_09350	5.89029	5.96504	5.9127	5.78464	5.68741	6.19239	5.97808	6.10179	6.05277	5.60724	5.81134	5.63024
T303_09355	8.54694	8.52836	8.55233	8.08853	8.06769	8.46313	8.23996	8.33146	8.49626	8.0281	8.07642	8.2441
T303_09365	3.36167	3.4198	3.61179	4.44702	4.75177	5.08614	4.11523	4.8824	4.97282	4.96051	4.05648	4.96201
T303_09370	2.08554	1.97369	2.76799	3.95059	4.2987	4.8645	3.14331	4.45793	4.58655	4.76616	3.62483	4.81644
T303_09375	-0.74125	-1.06894	-1.13159	0.98516	0.900621	1.19804	-0.0909438	1.86323	1.48108	2.14807	0.759563	1.19168
T303_09380	8.87827	8.8301	8.95671	8.45309	8.40667	8.44512	8.3339	8.47646	8.36108	8.43913	8.51904	8.45345
T303_09385	7.57991	7.65943	7.8809	7.72408	7.31635	7.53384	7.40327	7.47965	7.47239	7.43127	7.46086	7.5472
T303_09390	8.72167	8.79025	8.6733	7.84302	8.15995	7.76378	7.42151	7.15702	7.13654	7.8257	7.47287	7.55117
T303_09395	7.70948	7.64568	7.57471	6.60914	7.12349	6.88607	6.45026	6.35966	6.22863	6.64731	6.44591	6.46126
T303_09400	5.67995	5.78278	5.50505	5.79229	5.16773	4.8645	5.53618	5.2407	5.09579	5.034	5.51175	5.40291
T303_09405	9.62626	9.62897	9.74512	9.29978	9.31156	9.19	8.9094	8.55327	9.12217	8.94724	9.33856	8.75502
T303_09410	8.41605	8.29643	8.60996	7.81451	8.15359	8.10169	7.6047	7.59124	8.17612	7.89579	8.32435	7.96499
T303_09415	7.2053	7.43593	7.46656	8.63355	8.57471	8.35258	7.37962	6.97437	7.47692	8.09377	8.82052	8.18448
T303_09420	6.04114	6.42817	6.64585	7.94778	7.99181	7.59957	6.64221	6.25596	6.80858	7.38741	7.9193	7.50112
T303_09425	5.89639	5.87364	5.90988	5.40684	5.38719	5.59593	5.111	5.42794	5.61979	5.58727	5.24078	5.23524
T303_09430	4.39862	4.13784	4.35498	4.17785	4.21844	3.92547	3.68969	4.17826	4.24771	4.10917	3.83401	3.8119
T303_09435	7.10214	6.96985	7.06517	6.10234	6.61475	6.81258	6.30937	6.67479	6.73026	6.71328	6.64347	6.47136
T303_09445	8.77274	8.80146	9.14902	8.09679	8.66453	8.76037	8.56567	8.60399	8.62395	8.71199	8.6419	8.74638
T303_09450	5.45447	5.47396	5.70381	4.62891	5.53308	5.49269	5.6263	5.58339	5.76028	5.12782	5.32061	5.18703
T303_09455	2.64524	2.15023	2.6912	2.73744	3.27929	2.43407	2.84006	2.3234	2.7206	3.2341	2.49976	3.06531
T303_09460	9.07809	8.96315	8.76357	8.35749	7.96187	7.87201	7.87777	7.94803	7.99141	7.98024	7.94405	8.12014
T303_09465	9.61543	9.45151	9.34503	8.45349	8.13284	8.31863	8.24793	8.37071	8.11229	8.40532	8.5226	8.42299
T303_09470	7.60062	7.35714	7.2572	6.7624	6.44719	6.41903	6.2242	6.38544	6.11923	6.61105	6.46082	6.77024
T303_09475	9.72172	9.59813	9.46111	8.72965	8.52514	8.67106	8.52595	8.61953	8.44952	8.70274	8.76453	8.7307
T303_09480	11.334	11.2787	11.2956	10.4775	10.337	10.2713	10.6173	10.4064	10.3985	10.2146	10.4479	10.2328
T303_09485	11.9019	11.8855	11.9088	11.4706	11.3615	11.59	11.6729	11.5725	11.5402	11.3234	11.6895	11.3681
T303_09495	5.01826	5.48224	4.75777	6.01568	5.57763	6.25247	5.91082	6.64554	6.48232	5.99489	5.59859	6.75103
T303_09500	7.76973	8.38569	7.4227	8.62715	8.11178	8.48602	8.93573	9.06035	8.89209	8.03127	7.6427	8.09151
T303_09505	11.1953	11.8206	10.4947	11.838	11.815	12.2501	12.655	12.8188	12.8435	11.6975	11.0264	11.9764
T303_09510	8.44132	8.71502	8.5478	8.55404	8.74226	8.86493	9.00724	9.00001	8.98061	8.66275	8.37049	8.89383
T303_09515	7.98406	8.21995	7.98174	8.63391	8.55032	8.41087	8.76927	8.76827	8.75587	8.5604	8.11051	8.74569
T303_09520	8.25498	8.28287	7.84664	9.25919	9.00511	8.69812	8.81061	8.73742	8.68673	8.81645	8.68063	8.68008
T303_09525	8.3086	8.31912	8.11998	9.13057	8.86985	8.92974	8.94101	8.87082	8.79669	8.67294	8.71719	8.59873
T303_09530	10.9628	10.9555	10.8935	10.1855	10.2299	10.2292	10.1167	10.0706	10.0857	9.99291	10.0559	9.91863
T303_09535	6.71187	6.63155	6.55668	6.03515	6.67614	6.96799	6.65597	7.13381	7.1146	6.84283	6.71519	6.87792
T303_09540	7.09685	7.18409	7.23145	6.48718	7.10535	7.60811	7.16788	7.51243	7.56471	7.35825	7.30121	7.43385
T303_09545	1.75028	1.33441	1.42894	1.9395	2.03337	2.63469	1.4508	2.64572	2.45256	2.43015	2.17748	2.28189
T303_09555	0.138991	0.45563	1.22615	0.912143	1.88999	1.33608	0.503339	1.76995	1.96687	1.79711	0.659698	1.25541
T303_09560	1.15878	1.40574	1.54985	2.43265	2.39379	2.20097	0.923014	2.03346	2.12308	2.57622	1.10157	2.08549
T303_09565	9.17698	9.09072	9.19523	8.32093	9.1107	9.33547	8.7004	9.23577	9.30662	9.11626	8.95431	9.43268
T303_09570	8.91669	8.7915	9.29103	7.3666	8.11229	7.41229	7.9859	7.26139	7.56215	7.53617	7.81217	7.37858
T303_09575	8.58002	8.52186	8.85771	7.25476	7.74268	6.9995	7.51318	6.91705	7.1694	7.04353	7.52258	6.83685
T303_09580	5.07317	5.19569	5.61306	6.62493	6.34265	6.61654	6.40413	6.77122	6.63289	6.70006	6.30427	6.67296
T303_09585	9.47134	9.354	9.40587	9.35936	9.47906	8.9534	9.37922	8.81427	8.64263	9.16518	9.90201	8.58174
T303_09590	10.1412	10.0655	10.0623	10.2173	10.416	9.78583	10.259	9.6446	9.47716	10.0363	10.662	9.57665
T303_09595	10.1346	10.0409	10.0795	10.1444	10.3469	9.80824	10.2992	9.68029	9.54197	9.9808	10.634	9.55406
T303_09600	4.83339	4.97307	4.64013	5.51251	4.32681	4.4512	5.3242	5.18758	5.33027	4.84994	4.75786	4.80583
T303_09605	5.78567	5.8354	5.77685	6.02869	5.85363	5.7613	6.0239	5.97167	6.15361	5.80543	5.74283	6.07859
T303_09610	1.75028	2.19118	2.33521	2.29583	2.56877	2.46449	2.68764	2.67174	2.5103	2.57622	1.76187	2.95448
T303_09615	2.32156	1.82548	2.49434	1.61078	2.06709	2.20097	2.57629	1.95086	2.39241	1.91164	2.47058	2.72614
T303_09625	0.138991	0.314482	0.707786	0.478575	0.362875	0.874645	0.376118	0.66713	1.29648	0.958916	1.24631	0.981646
T303_09630	2.7297	2.95646	2.88753	2.20704	2.88465	3.56733	2.93339	2.88697	3.1235	3.2341	3.45648	3.10044
T303_09635	10.3211	10.3251	10.2887	10.484	10.4316	10.6379	10.1017	10.4423	10.4484	10.2466	10.0081	10.3668
T303_09640	10.3222	10.328	10.3282	10.5013	10.0428	9.95073	9.9123	9.88914	9.96456	9.76638	9.74049	9.69521
T303_09645	7.28539	7.27975	7.37644	7.33639	7.3739	7.13217	7.51601	7.30049	7.17499	7.20103	7.35209	7.18659
T303_09650	5.95312	5.96504	6.1772	6.19182	6.50524	6.21046	6.36488	6.0946	6.10758	6.39671	6.24735	6.39913
T303_09655	8.22013	8.33919	8.5618	8.17349	8.36237	8.09015	8.21462	8.03393	8.09706	8.07289	8.21095	8.04662
T303_09660	8.42558	8.46507	8.63024	8.10039	8.35087	7.97136	8.19296	8.00287	8.11054	7.98788	8.23284	7.85744
T303_09665	7.17047	7.20048	7.27485	7.8013	7.37306	6.98515	7.22668	7.02824	7.1146	7.23167	7.22464	7.05736
T303_09670	3.85084	3.64286	3.58374	3.95059	3.61187	2.90253	3.53448	3.43487	3.0669	3.21935	3.50045	3.42534
T303_09675	5.56204	5.61609	5.5456	5.85938	5.08785	5.12475	5.35405	5.30446	5.38531	5.267	5.58844	5.17884
T303_09680	7.64298	7.6318	7.51748	7.90902	7.29517	7.25256	7.79703	7.3667	7.46602	7.17069	7.54724	7.3642
T303_09685	5.36927	5.11817	5.18394	5.6868	5.31534	4.93137	5.28046	4.94775	4.85519	5.07144	5.10972	5.04098
T303_09690	7.00945	6.86302	6.65093	6.80462	6.45994	6.27411	6.67467	6.23648	6.2372	6.17767	6.45711	6.31003
T303_09695	8.06959	7.86165	8.03644	7.5219	7.65323	7.64012	7.4671	7.19003	7.08759	7.80547	7.22464	7.72795
T303_09700	11.4206	11.3317	11.3205	11.1782	10.9978	11.0049	11.0305	10.8612	10.6811	10.999	10.8773	10.8752
T303_09705	4.13517	4.23896	4.41987	7.21737	5.44604	6.25683	6.57137	6.81128	6.28347	6.89133	6.58512	5.89321
T303_09710	13.8923	13.8212	14.0169	12.3935	11.3626	11.3379	12.7381	11.9482	11.7647	11.8352	11.8715	11.3597
T303_09715	11.7669	11.6676	11.8768	10.3214	9.3273	9.6672	10.8302	10.1019	10.0277	9.68115	9.92588	9.56412
T303_09720	7.48691	7.42739	7.34023	7.09281	6.43917	5.6696	6.5007	5.7361	5.84687	5.88703	6.21912	6.02246
T303_09725	2.04216	2.26976	2.55338	2.14466	2.78684	2.49429	2.95582	2.59222	2.9255	2.1789	2.10339	2.08549
T303_09735	12.6597	12.6467	12.6014	11.8645	12.1638	12.1795	12.2357	11.964	11.8524	11.8889	12.2389	12.0666
T303_09740	2.39237	2.19118	2.55338	3.14047	2.70353	2.2715	2.48674	2.74711	2.838	2.68758	2.06487	2.53395
T303_09750	0.435727	0.584191	1.15169	1.05466	1.17257	0.330738	0.503339	-0.829424	0.00485582	0.453731	1.31357	1.25541
T303_09755	1.15878	1.18021	0.990127	1.78448	1.34742	1.19804	1.09448	1.03107	1.15883	1.6727	1.76187	-0.440608
T303_09765	15.1777	15.2396	15.2335	14.6527	14.9349	14.9018	14.9348	14.7709	14.6313	14.7188	14.9393	14.7255
T303_09770	12.4468	12.5157	12.6241	12.578	12.7344	12.4183	12.6605	12.1753	12.1611	12.3313	12.8517	12.0493
T303_09775	10.2463	10.1812	10.5466	10.4348	10.8344	10.3352	10.8516	9.97868	9.97789	10.4149	11.1213	9.94423
T303_09780	10.3911	10.311	10.672	10.5168	10.8954	10.5987	11.0919	10.1697	10.1659	10.4762	11.3577	10.0739
T303_09785	8.17125	8.0185	7.92279	8.36049	8.03665	7.75381	8.3583	8.01626	7.79487	7.93638	8.21975	8.23524
T303_09790	9.382	9.33927	9.28451	8.68137	8.1985	8.41184	8.08839	8.35574	8.27936	8.29358	8.01649	8.34641
T303_09795	9.17949	9.07849	9.09198	8.85182	8.26039	8.3536	8.06021	8.21572	8.22274	8.37111	8.10577	8.36865
T303_09800	7.29812	7.20298	7.2836	7.35459	6.86412	6.90699	6.59656	6.69237	6.75286	6.92467	6.67579	6.90177
T303_09805	8.60306	8.52686	8.66579	8.4434	8.1378	8.28813	8.2899	8.21018	8.21245	7.98243	8.15646	8.02679
T303_09810	8.56382	8.53732	8.5712	8.68788	8.39842	8.51628	8.3118	8.32378	8.36744	8.22278	8.18649	8.29948
T303_09815	-1.52798	-1.51932	-2.17765	-1.26388	-0.967261	-2.17765	-0.287602	-0.829424	-0.358737	-0.976615	-1.16008	-1.62508
T303_09820	8.41605	8.38845	8.33977	8.20631	7.86933	7.93176	8.04592	7.89861	7.97868	7.87771	8.07157	7.98275
T303_09825	7.0579	6.99898	6.97087	7.16922	6.55362	6.72419	6.74556	6.75609	6.76773	6.85242	6.98392	6.95312
T303_09830	7.60993	7.55348	7.44528	7.7294	7.16691	7.69408	7.35453	7.54182	7.41497	7.40381	7.59533	7.58799
T303_09835	8.67095	8.70357	8.66705	9.9976	10.3174	10.7869	9.75419	10.5572	10.2225	10.5052	10.1774	10.7196
T303_09840	7.66727	7.68026	7.65103	9.02224	9.26895	9.80416	8.70909	9.48268	9.22732	9.54305	9.21179	9.73958
T303_09845	7.0728	7.19545	7.54684	5.94423	6.86771	7.3566	6.65939	7.12324	6.97547	6.9326	6.38075	6.93377
T303_09855	7.45832	7.51165	7.69184	7.26488	8.57727	8.16153	7.14	7.97441	7.79559	8.37777	7.6345	8.36323
T303_09885	0.294975	-0.217396	0.990127	0.137876	-0.00644128	0.038852	0.620245	0.66713	-0.581898	0.349213	-0.151373	0.20095
T303_09890	8.29942	8.39394	9.07634	7.00555	7.3381	6.4724	7.20579	6.70345	7.03077	6.77005	7.4022	6.81851
T303_09895	1.31275	1.00753	1.15169	2.58135	3.49285	2.98879	2.79102	3.07421	2.88241	3.45164	3.02625	2.48162
T303_09900	10.095	10.1488	10.2452	8.31032	8.82096	9.12987	9.34486	8.92524	8.78577	8.32879	9.60609	8.28571
T303_09905	-0.235012	-0.217396	-0.531597	-0.959829	-1.65359	-1.57254	-2.17765	-1.1557	-0.165517	-0.976615	-0.569307	-0.914553

## Sheet: pH effect (cd2 vs cd1)
#note:DEGs are highlighted in red
gene_id	gene_annotation	COG category	COG function	COG function description (first only)	logFC	average logCPM	P-value	FDR
T303_00005	K06346 spoIIIJ-associated protein	COG1847	R	General function prediction only	-0.49318	9.39021	0.0153522	0.0454457
T303_00010	K03217 YidC/Oxa1 family membrane protein insertase	not assigned	not assigned	not assigned	-0.196255	8.62206	0.208379	0.319477
T303_00015	K03536 ribonuclease P protein component	COG0594	J	Translation, ribosomal structure and biogenesis	-0.272598	7.2163	0.142646	0.242852
T303_00020	K01755 argininosuccinate lyase	COG0165	E	Amino acid transport and metabolism	4.09836	11.0958	3.28545e-05	0.000530321
T303_00025	K01940 argininosuccinate synthase	COG0137	E	Amino acid transport and metabolism	3.96481	11.7347	0.00192393	0.00927278
T303_00030	K09698 nondiscriminating glutamyl-tRNA synthetase	COG0008	J	Translation, ribosomal structure and biogenesis	-0.612919	9.41988	0.00256041	0.0116203
T303_00040	K02863 large subunit ribosomal protein L1	COG0081	J	Translation, ribosomal structure and biogenesis	-0.22532	11.4133	0.388253	0.514962
T303_00045	K02867 large subunit ribosomal protein L11	COG0080	J	Translation, ribosomal structure and biogenesis	-0.200773	10.7869	0.421687	0.548674
T303_00050	no KO assigned (GenBank) Integral membrane protein	not assigned	not assigned	not assigned	0.0631725	6.08303	0.868417	0.918569
T303_00055	K01673 carbonic anhydrase	COG0288	P	Inorganic ion transport and metabolism	-1.1367	11.0564	3.70651e-06	0.000119657
T303_00065	no KO assigned (GenBank) hypothetical protein	not assigned	not assigned	not assigned	0.0308529	5.47687	0.8415	0.899879
T303_00070	K04485 DNA repair protein RadA/Sms	COG1066	O	Posttranslational modification, protein turnover, chaperones	0.0037347	7.92372	0.978443	0.985993
T303_00075	K01520 dUTP pyrophosphatase	COG0756	F,V	Nucleotide transport and metabolism	0.0857871	6.34353	0.622259	0.726649
T303_00095	K16926 energy-coupling factor transport system substrate-specific component	not assigned	not assigned	not assigned	-0.197975	5.36539	0.205351	0.316536
T303_00100	K00057 glycerol-3-phosphate dehydrogenase (NAD(P)+)	COG0240	C	Energy production and conversion	-0.594299	9.34953	7.88243e-05	0.000930127
T303_00105	K00963 UTP--glucose-1-phosphate uridylyltransferase	COG1210	M	Cell wall/membrane/envelope biogenesis	-0.587911	9.64613	0.00035996	0.00281229
T303_00110	no KO assigned (GenBank) membrane protein	COG0705	O	Posttranslational modification, protein turnover, chaperones	-0.389717	7.07807	0.0486106	0.105387
T303_00115	K01934 5-formyltetrahydrofolate cyclo-ligase	COG0212	H	Coenzyme transport and metabolism	-0.512997	6.70189	0.0193126	0.0536847
T303_00120	K05823 N-acetyldiaminopimelate deacetylase	COG1473	R	General function prediction only	0.679131	8.15872	0.0167089	0.0483738
T303_00125	K00674 2,3,4,5-tetrahydropyridine-2-carboxylate N-succinyltransferase	COG2171	E	Amino acid transport and metabolism	0.771733	9.37933	0.00996724	0.0324837
T303_00130	K07025 putative hydrolase of the HAD superfamily	not assigned	not assigned	not assigned	-0.0650086	1.22922	0.868824	0.918569
T303_00135	no KO assigned (GenBank) haloacid dehalogenase	not assigned	not assigned	not assigned	0.297476	0.28078	0.52343	0.647539
T303_00140	K00563 23S rRNA (guanine745-N1)-methyltransferase	not assigned	not assigned	not assigned	-0.873547	6.74529	0.000242507	0.00202404
T303_00150	no KO assigned (GenBank) hypothetical protein	not assigned	not assigned	not assigned	1.32365	1.24393	0.00180674	0.00888315
T303_00155	K11991 tRNA(adenine34) deaminase	COG0590	J	Translation, ribosomal structure and biogenesis	1.33306	5.36349	0.0018751	0.00908864
T303_00160	K03111 single-strand DNA-binding protein	not assigned	not assigned	not assigned	0.519684	7.21939	0.628106	0.732078
T303_00165	no KO assigned (GenBank) oxidoreductase	COG0425	O	Posttranslational modification, protein turnover, chaperones	0.439313	6.08224	0.679364	0.772353
T303_00170	K07112 uncharacterized protein	COG2391	R	General function prediction only	0.616423	7.75453	0.548941	0.671364
T303_00175	K06878 tRNA-binding protein	COG0073	J	Translation, ribosomal structure and biogenesis	-0.480506	7.98892	0.00735988	0.0255303
T303_00180	no KO assigned (GenBank) thioredoxin	COG0526	O	Posttranslational modification, protein turnover, chaperones	-0.461463	5.562	0.0321134	0.0775949
T303_00185	no KO assigned (GenBank) membrane protein	not assigned	not assigned	not assigned	-0.544073	5.94499	0.00413327	0.0164849
T303_00190	K01261 glutamyl aminopeptidase	COG1363	E,G	Amino acid transport and metabolism	-0.209639	7.82934	0.100849	0.184943
T303_00195	K00286 pyrroline-5-carboxylate reductase	COG0345	E	Amino acid transport and metabolism	-0.0498687	7.45083	0.671254	0.7667
T303_00200	K07052 uncharacterized protein	COG1266	O	Posttranslational modification, protein turnover, chaperones	-0.396011	8.89403	0.111171	0.198969
T303_00205	no KO assigned (GenBank) CAAX amino terminal protease	not assigned	not assigned	not assigned	-0.305705	2.47629	0.238984	0.35311
T303_00210	no KO assigned (GenBank) CAAX amino terminal protease	not assigned	not assigned	not assigned	0.111366	2.11394	0.764754	0.841476
T303_00220	K00925 acetate kinase	COG0282	C	Energy production and conversion	0.406023	7.78263	0.00966959	0.0318167
T303_00225	K00571 site-specific DNA-methyltransferase (adenine-specific)	COG0827	L	Replication, recombination and repair	0.581396	6.8701	0.00142891	0.00762001
T303_00230	no KO assigned (GenBank) competence protein ComG	not assigned	not assigned	not assigned	0.577603	1.1258	0.199424	0.310477
T303_00235	K02248 competence protein ComGF	COG4940	X	Mobilome - prophages, transposons	0.530341	1.3769	0.192981	0.30265
T303_00240	no KO assigned (GenBank) Type II secretory pathway, pseudopilin PulG	not assigned	not assigned	not assigned	0.793196	-0.460401	0.221611	0.333489
T303_00245	K02246 competence protein ComGD	COG2165	U,N,W	Intracellular trafficking, secretion, and vesicular transport	1.48623	0.632121	0.0366896	0.0858769
T303_00250	K02245 competence protein ComGC	COG4537	X	Mobilome - prophages, transposons	1.21329	0.0789119	0.0783415	0.150103
T303_00255	K02244 competence protein ComGB	COG1459	U,N,W	Intracellular trafficking, secretion, and vesicular transport	0.823515	2.45058	0.0100637	0.0326736
T303_00260	K02243 competence protein ComGA	not assigned	not assigned	not assigned	0.889547	2.3011	0.00900139	0.0301988
T303_00265	no KO assigned (GenBank) superoxide dismutase	COG4699	S	Function unknown	1.24109	7.16181	0.00076624	0.00485569
T303_00270	K03046 DNA-directed RNA polymerase subunit beta'	COG0086	K	Transcription	0.08258	11.9907	0.738125	0.821152
T303_00275	K03043 DNA-directed RNA polymerase subunit beta	COG0085	K	Transcription	0.00139442	11.6398	0.994835	0.995999
T303_00280	K03693 penicillin-binding protein 1B	COG0744	M	Cell wall/membrane/envelope biogenesis	0.0673034	8.86288	0.609956	0.717804
T303_00290	K00053 ketol-acid reductoisomerase	COG0059	E,H	Amino acid transport and metabolism	-1.87808	9.98046	2.08364e-05	0.000396123
T303_00295	K01653 acetolactate synthase I/III small subunit	COG0440	E	Amino acid transport and metabolism	-1.86189	7.10963	4.29123e-05	0.000617
T303_00300	K01652 acetolactate synthase I/II/III large subunit	COG0028	E,H	Amino acid transport and metabolism	-1.51872	9.35022	7.32281e-05	0.000876176
T303_00310	K07030 uncharacterized protein	COG1461	R	General function prediction only	-0.314061	11.1908	0.0328785	0.07901
T303_00315	no KO assigned (GenBank) hypothetical protein	COG1302	S	Function unknown	-0.269385	7.98652	0.0285565	0.0711152
T303_00320	no KO assigned (GenBank) sodium:solute antiporter	COG0534	V	Defense mechanisms	0.758764	5.35709	0.002033	0.00968933
T303_00325	K01733 threonine synthase	COG0498	E	Amino acid transport and metabolism	-0.287529	9.1658	0.156267	0.259333
T303_00330	no KO assigned (GenBank) hypothetical protein	not assigned	not assigned	not assigned	0.591191	2.30776	0.124248	0.216926
T303_00350	K07386 putative endopeptidase	COG3590	O	Posttranslational modification, protein turnover, chaperones	0.270469	10.3002	0.03042	0.0742491
T303_00355	K01226 trehalose-6-phosphate hydrolase	not assigned	not assigned	not assigned	-0.615788	0.11614	0.238338	0.352459
T303_00360	K01226 trehalose-6-phosphate hydrolase	not assigned	not assigned	not assigned	-0.342055	0.446088	0.374315	0.499963
T303_00365	K01226 trehalose-6-phosphate hydrolase	not assigned	not assigned	not assigned	-0.5873	-0.232174	0.273263	0.392242
T303_00370	no KO assigned (GenBank) hypothetical protein	not assigned	not assigned	not assigned	-1.01316	-0.0909633	0.0504821	0.107565
T303_00380	K03486 GntR family transcriptional regulator, trehalose operon transcriptional repressor	not assigned	not assigned	not assigned	-0.433687	0.634713	0.288002	0.406913
T303_00385	K03486 GntR family transcriptional regulator, trehalose operon transcriptional repressor	not assigned	not assigned	not assigned	-0.107401	2.29373	0.717127	0.802143
T303_00390	no KO assigned (GenBank) hypothetical protein	COG4475	S	Function unknown	-0.531842	6.61388	0.00759938	0.0261621
T303_00395	no KO assigned (GenBank) hypothetical protein	not assigned	not assigned	not assigned	-0.397479	5.72226	0.0954559	0.177527
T303_00410	no KO assigned (GenBank) DNA recombinase	not assigned	not assigned	not assigned	0.0867084	6.59413	0.615426	0.722888
T303_00415	no KO assigned (GenBank) hypothetical protein	not assigned	not assigned	not assigned	0.2012	4.15923	0.618131	0.724399
T303_00420	no KO assigned (GenBank) ArsR family transcriptional regulator	COG0640	K	Transcription	0.536799	4.09211	0.207253	0.318321
T303_00425	K01534 Cd2+/Zn2+-exporting ATPase	COG2217	P	Inorganic ion transport and metabolism	0.821219	8.19708	0.0641575	0.129145
T303_00435	K03427 type I restriction enzyme M protein	COG0286	V	Defense mechanisms	0.00134191	6.943	0.992132	0.99462
T303_00445	no KO assigned (GenBank) DNA-binding protein	not assigned	not assigned	not assigned	-0.371191	3.44874	0.206749	0.317833
T303_00455	no KO assigned (GenBank) transposase IS905	COG3328	X	Mobilome - prophages, transposons	0.557585	4.78857	0.254502	0.371864
T303_00465	K01624 fructose-bisphosphate aldolase, class II	COG0191	G	Carbohydrate transport and metabolism	-0.995532	13.0628	0.000128753	0.00129026
T303_00470	K14228 tRNA Leu	not assigned	not assigned	not assigned	-0.536072	3.54703	0.101387	0.185372
T303_00485	no KO assigned (GenBank) transposase ISApl1	not assigned	not assigned	not assigned	0.6624	5.63034	0.00252085	0.0115312
T303_00490	K02879 large subunit ribosomal protein L17	COG0203	J	Translation, ribosomal structure and biogenesis	0.601815	9.75806	0.0460242	0.10188
T303_00495	K03040 DNA-directed RNA polymerase subunit alpha	COG0202	K	Transcription	0.609471	10.8649	0.0478467	0.104249
T303_00500	K02948 small subunit ribosomal protein S11	COG0100	J	Translation, ribosomal structure and biogenesis	0.623966	9.23336	0.0477711	0.104249
T303_00505	K02952 small subunit ribosomal protein S13	COG0099	J	Translation, ribosomal structure and biogenesis	0.563748	8.85328	0.0622684	0.126684
T303_00510	K02919 large subunit ribosomal protein L36	COG0257	J	Translation, ribosomal structure and biogenesis	0.344449	5.87668	0.32652	0.447298
T303_00515	K02518 translation initiation factor IF-1	COG0361	J	Translation, ribosomal structure and biogenesis	0.67139	8.43106	0.0250709	0.0647442
T303_00520	K00939 adenylate kinase	COG0563	F	Nucleotide transport and metabolism	0.546694	8.02878	0.120446	0.212457
T303_00525	K03076 preprotein translocase subunit SecY	COG0201	U	Intracellular trafficking, secretion, and vesicular transport	0.615839	11.5101	0.0847173	0.160344
T303_00530	K02876 large subunit ribosomal protein L15	COG0200	J	Translation, ribosomal structure and biogenesis	0.537905	10.0996	0.162132	0.265209
T303_00535	K02907 large subunit ribosomal protein L30	COG1841	J	Translation, ribosomal structure and biogenesis	0.76156	8.55559	0.0461562	0.101939
T303_00540	K02988 small subunit ribosomal protein S5	COG0098	J	Translation, ribosomal structure and biogenesis	0.528426	9.68117	0.202807	0.312934
T303_00545	K02881 large subunit ribosomal protein L18	COG0256	J	Translation, ribosomal structure and biogenesis	0.647818	9.41164	0.104899	0.189728
T303_00550	K02933 large subunit ribosomal protein L6	COG0097	J	Translation, ribosomal structure and biogenesis	0.601583	10.5738	0.137691	0.236061
T303_00555	K02994 small subunit ribosomal protein S8	COG0096	J	Translation, ribosomal structure and biogenesis	0.534044	10.4557	0.172478	0.279195
T303_00560	K02954 small subunit ribosomal protein S14	COG0199	J	Translation, ribosomal structure and biogenesis	0.627659	8.55772	0.117939	0.208896
T303_00565	K02931 large subunit ribosomal protein L5	COG0094	J	Translation, ribosomal structure and biogenesis	0.573919	9.96684	0.161774	0.264876
T303_00570	K02895 large subunit ribosomal protein L24	COG0198	J	Translation, ribosomal structure and biogenesis	0.462074	9.20273	0.276159	0.39531
T303_00575	K02874 large subunit ribosomal protein L14	COG0093	J	Translation, ribosomal structure and biogenesis	0.419469	9.67434	0.328425	0.449189
T303_00580	K02961 small subunit ribosomal protein S17	COG0186	J	Translation, ribosomal structure and biogenesis	0.448168	8.41561	0.291209	0.410314
T303_00585	K02904 large subunit ribosomal protein L29	COG0255	J	Translation, ribosomal structure and biogenesis	0.610952	7.20004	0.145718	0.246124
T303_00590	K02878 large subunit ribosomal protein L16	COG0197	J	Translation, ribosomal structure and biogenesis	0.523142	9.23955	0.221123	0.333047
T303_00595	K02982 small subunit ribosomal protein S3	COG0092	J	Translation, ribosomal structure and biogenesis	0.518461	10.4121	0.210886	0.322166
T303_00600	K02890 large subunit ribosomal protein L22	COG0091	J	Translation, ribosomal structure and biogenesis	0.580233	8.68312	0.159476	0.263128
T303_00605	K02965 small subunit ribosomal protein S19	COG0185	J	Translation, ribosomal structure and biogenesis	0.623886	8.7725	0.150183	0.251774
T303_00610	K02886 large subunit ribosomal protein L2	COG0090	J	Translation, ribosomal structure and biogenesis	0.567463	10.8526	0.182586	0.290879
T303_00615	K02892 large subunit ribosomal protein L23	COG0089	J	Translation, ribosomal structure and biogenesis	0.560257	8.11477	0.160701	0.264385
T303_00620	K02926 large subunit ribosomal protein L4	COG0088	J	Translation, ribosomal structure and biogenesis	0.738569	10.2272	0.0677771	0.135159
T303_00625	K02906 large subunit ribosomal protein L3	COG0087	J	Translation, ribosomal structure and biogenesis	0.843376	10.3396	0.0357498	0.0841375
T303_00630	K02946 small subunit ribosomal protein S10	COG0051	J	Translation, ribosomal structure and biogenesis	0.744001	9.72745	0.0600649	0.123227
T303_00635	K03551 holliday junction DNA helicase RuvB	COG2255	L	Replication, recombination and repair	0.228991	8.34928	0.170115	0.275892
T303_00640	no KO assigned (GenBank) acyltransferase	COG1835	M	Cell wall/membrane/envelope biogenesis	-0.226618	9.08617	0.345467	0.468379
T303_00645	no KO assigned (GenBank) membrane protein	not assigned	not assigned	not assigned	-0.711811	5.63612	0.0261799	0.0666097
T303_00650	K01104 protein-tyrosine phosphatase	COG0394	T	Signal transduction mechanisms	-0.45799	6.38718	0.127216	0.22098
T303_00655	K01939 adenylosuccinate synthase	COG0104	F	Nucleotide transport and metabolism	0.599612	10.1992	0.000494167	0.00347664
T303_00660	no KO assigned (GenBank) topology modulation protein	COG0563	F	Nucleotide transport and metabolism	0.555613	5.15956	0.00563587	0.0211933
T303_00665	no KO assigned (GenBank) multidrug-efflux transporter	not assigned	not assigned	not assigned	-0.0353261	3.59612	0.932815	0.950593
T303_00670	no KO assigned (GenBank) bacteriocin biosynthesis protein	COG0476	H	Coenzyme transport and metabolism	-0.155412	5.52712	0.634711	0.737264
T303_00685	no KO assigned (GenBank) ABC transporter ATP-binding protein	COG1132	V	Defense mechanisms	-0.0505475	6.46916	0.890682	0.930945
T303_00690	no KO assigned (GenBank) hypothetical protein	not assigned	not assigned	not assigned	0.745938	2.38605	0.111828	0.199727
T303_00695	no KO assigned (GenBank) MutR family transcriptional regulator	not assigned	not assigned	not assigned	-0.141566	5.95487	0.501197	0.625948
T303_00700	no KO assigned (GenBank) hypothetical protein	not assigned	not assigned	not assigned	-1.31399	8.04598	0.00675536	0.0243335
T303_00710	no KO assigned (GenBank) ABC transporter ATP-binding protein	COG1132	V	Defense mechanisms	-1.68417	11.2871	0.00109061	0.00632551
T303_00720	no KO assigned (GenBank) hypothetical protein	not assigned	not assigned	not assigned	-0.109205	0.143533	0.873037	0.920942
T303_00730	no KO assigned (GenBank) replication initiator protein	not assigned	not assigned	not assigned	n.a.	n.a.	n.a.	n.a.
T303_00735	no KO assigned (GenBank) hypothetical protein	not assigned	not assigned	not assigned	n.a.	n.a.	n.a.	n.a.
T303_00740	no KO assigned (GenBank) integrase	not assigned	not assigned	not assigned	0.604602	3.6207	0.0703954	0.138444
T303_00745	K14229 tRNA Lys	not assigned	not assigned	not assigned	-0.843811	7.54543	0.00115404	0.00660389
T303_00750	K07478 putative ATPase	COG2256	L	Replication, recombination and repair	-0.636546	7.69671	0.00478704	0.0185308
T303_00755	K02902 large subunit ribosomal protein L28	COG0227	J	Translation, ribosomal structure and biogenesis	-1.58147	9.35945	0.0014219	0.00762001
T303_00760	no KO assigned (GenBank) hypothetical protein	COG4472	S	Function unknown	-0.503957	7.59151	0.0053815	0.0205072
T303_00765	K07447 putative holliday junction resolvase	COG0816	K	Transcription	-0.151148	8.80739	0.350673	0.473561
T303_00770	no KO assigned (GenBank) hypothetical protein	COG3906	S	Function unknown	-0.414175	8.91359	0.00700938	0.0246874
T303_00775	no KO assigned (GenBank) 4-amino-4-deoxy-L-arabinose transferase glycosyltransferase-like protein	not assigned	not assigned	not assigned	-0.109014	8.57822	0.658348	0.755488
T303_00780	K21636 ribonucleoside-triphosphate reductase (formate)	COG1328	F	Nucleotide transport and metabolism	1.70318	10.117	7.72263e-06	0.000209737
T303_00785	no KO assigned (GenBank) hypothetical protein	not assigned	not assigned	not assigned	1.61654	4.8735	1.77373e-05	0.000352889
T303_00790	no KO assigned (GenBank) GNAT family acetyltransferase	COG3981	R	General function prediction only	1.57844	7.78347	2.28517e-06	9.77483e-05
T303_00795	K04068 anaerobic ribonucleoside-triphosphate reductase activating protein	COG0602	R	General function prediction only	1.50417	8.40152	1.21236e-06	6.10101e-05
T303_00800	K09861 uncharacterized protein	COG3022	P	Inorganic ion transport and metabolism	-0.0528369	8.24153	0.722197	0.806053
T303_00805	no KO assigned (GenBank) tyrosyl-tRNA synthetase	COG1284	S	Function unknown	-0.043441	8.18154	0.809262	0.874698
T303_00810	K01876 aspartyl-tRNA synthetase	COG0173	J	Translation, ribosomal structure and biogenesis	-0.158108	9.0963	0.319089	0.439583
T303_00815	no KO assigned (GenBank) hypothetical protein	not assigned	not assigned	not assigned	-0.536004	7.71679	0.000682912	0.00440929
T303_00820	K01892 histidyl-tRNA synthetase	COG0124	J	Translation, ribosomal structure and biogenesis	-0.257309	9.49629	0.0502951	0.107301
T303_00830	no KO assigned (GenBank) methionine synthase	not assigned	not assigned	not assigned	2.63212	5.72786	0.0227025	0.0597601
T303_00835	K02911 large subunit ribosomal protein L32	COG0333	J	Translation, ribosomal structure and biogenesis	0.18857	8.60124	0.511737	0.635401
T303_00840	K02913 large subunit ribosomal protein L33	COG0267	J	Translation, ribosomal structure and biogenesis	0.0442964	7.14557	0.88165	0.925462
T303_00860	no KO assigned (GenBank) hypothetical protein	not assigned	not assigned	not assigned	-0.578536	2.04062	0.0321637	0.0775949
T303_00865	no KO assigned (GenBank) Transglycosylase associated protein	COG2261	R	General function prediction only	0.465002	11.2224	0.282993	0.402495
T303_00870	no KO assigned (GenBank) membrane protein	not assigned	not assigned	not assigned	0.595922	11.6261	0.166363	0.270576
T303_00875	no KO assigned (GenBank) membrane protein	COG5547	S	Function unknown	0.658181	8.50806	0.073036	0.141984
T303_00880	no KO assigned (GenBank) General stress regulator, Gls24 family	COG1302	S	Function unknown	0.548838	12.4226	0.130308	0.225209
T303_00885	no KO assigned (GenBank) hypothetical protein	not assigned	not assigned	not assigned	0.548818	12.1432	0.128335	0.222698
T303_00910	no KO assigned (GenBank) hypothetical protein	not assigned	not assigned	not assigned	1.93063	2.2728	2.59474e-05	0.00044396
T303_00915	K01421 putative membrane protein	COG1511	S	Function unknown	1.48356	8.59563	5.47118e-05	0.000731342
T303_00920	no KO assigned (GenBank) TetR family transcriptional regulator	COG1309	K	Transcription	0.0213681	6.83099	0.919221	0.946892
T303_00925	K08987 putative membrane protein	COG3759	S	Function unknown	-0.556108	5.59526	0.0721123	0.140864
T303_00935	K02986 small subunit ribosomal protein S4	COG0522	J	Translation, ribosomal structure and biogenesis	-0.333357	10.9975	0.336838	0.459019
T303_00940	no KO assigned (GenBank) hypothetical protein	COG4466	S	Function unknown	-0.535004	6.1157	0.0271915	0.0684377
T303_00945	K02314 replicative DNA helicase	COG0305	L	Replication, recombination and repair	-0.343542	8.98425	0.100676	0.184825
T303_00950	K02939 large subunit ribosomal protein L9	COG0359	J	Translation, ribosomal structure and biogenesis	-0.954665	7.77064	0.000227958	0.00195018
T303_00955	no KO assigned (GenBank) DHH family phosphoesterase	COG3887	T	Signal transduction mechanisms	-0.355489	10.246	0.0806657	0.153696
T303_00960	K03495 tRNA uridine 5-carboxymethylaminomethyl modification enzyme	COG0445	J	Translation, ribosomal structure and biogenesis	0.0797706	8.73654	0.70105	0.789871
T303_00965	no KO assigned (GenBank) NUDIX hydrolase	COG1051	F	Nucleotide transport and metabolism	0.945506	6.06966	0.000556114	0.00372207
T303_00970	K00566 tRNA-uridine 2-sulfurtransferase	COG0482	J	Translation, ribosomal structure and biogenesis	0.656108	8.82082	0.020633	0.0557712
T303_00975	no KO assigned (GenBank) membrane protein	not assigned	not assigned	not assigned	0.305664	7.70785	0.234356	0.348379
T303_00980	no KO assigned (GenBank) hypothetical protein	not assigned	not assigned	not assigned	-0.0641365	7.86095	0.920857	0.948006
T303_00985	no KO assigned (GenBank) peptidoglycan-binding protein LysM	not assigned	not assigned	not assigned	-0.0731007	12.1741	0.924426	0.949396
T303_00990	K16785 energy-coupling factor transport system permease protein	COG0619	H	Coenzyme transport and metabolism	-0.0914593	7.77746	0.6914	0.781364
T303_00995	K16787 energy-coupling factor transport system ATP-binding protein	COG1122	P,R	Inorganic ion transport and metabolism	-0.138254	7.51771	0.389242	0.515874
T303_01000	K16786 energy-coupling factor transport system ATP-binding protein	COG1122	P,R	Inorganic ion transport and metabolism	-0.0227647	8.40271	0.853651	0.908331
T303_01005	K00995 CDP-diacylglycerol--glycerol-3-phosphate 3-phosphatidyltransferase	COG0558	I	Lipid transport and metabolism	-0.139896	7.53444	0.250789	0.36738
T303_01010	no KO assigned (GenBank) membrane protein	COG1426	D	Cell cycle control, cell division, chromosome partitioning	-0.194531	8.31771	0.138718	0.237109
T303_01015	no KO assigned (GenBank) peptidase M16	COG0612	R	General function prediction only	-0.186311	8.0391	0.228141	0.342112
T303_01020	no KO assigned (GenBank) peptidase M16	COG0612	R	General function prediction only	-0.0854841	7.93667	0.505037	0.629366
T303_01025	no KO assigned (GenBank) hypothetical protein	COG2501	J	Translation, ribosomal structure and biogenesis	-0.227875	5.8546	0.340576	0.462847
T303_01030	K03629 DNA replication and repair protein RecF	COG1195	L	Replication, recombination and repair	-0.0779198	8.24131	0.717287	0.802143
T303_01035	K00088 IMP dehydrogenase	COG0516	F	Nucleotide transport and metabolism	-0.681714	11.0322	0.0174756	0.0499573
T303_01040	K01867 tryptophanyl-tRNA synthetase	COG0180	J	Translation, ribosomal structure and biogenesis	-2.13573	8.29827	1.48647e-06	7.06485e-05
T303_01045	no KO assigned (GenBank) membrane protein	COG1284	S	Function unknown	0.11259	7.70211	0.580343	0.694869
T303_01050	no KO assigned (GenBank) ABC transporter ATP-binding protein	COG0488	R	General function prediction only	-0.646396	10.501	0.0011634	0.00663526
T303_01055	no KO assigned (GenBank) ABC transporter permease	COG4485	S	Function unknown	1.32637	8.78793	1.388e-05	0.000308122
T303_01060	K14220 tRNA Asn	not assigned	not assigned	not assigned	-0.680787	0.0688637	0.360305	0.483515
T303_01065	K14224 tRNA Glu	not assigned	not assigned	not assigned	-0.550921	0.0927049	0.287247	0.406517
T303_01070	K14219 tRNA Arg	not assigned	not assigned	not assigned	1.71491	0.449662	0.0102009	0.032994
T303_01080	K00783 23S rRNA (pseudouridine1915-N3)-methyltransferase	COG1576	J	Translation, ribosomal structure and biogenesis	-0.248274	5.22961	0.202342	0.312934
T303_01085	K04771 serine protease Do	COG0265	O	Posttranslational modification, protein turnover, chaperones	-1.34505	11.3218	2.80358e-06	0.000109172
T303_01090	K03497 chromosome partitioning protein, ParB family	COG1475	D	Cell cycle control, cell division, chromosome partitioning	-0.400667	6.47403	0.0170873	0.0491366
T303_01095	K02313 chromosomal replication initiator protein	COG0593	L	Replication, recombination and repair	0.264313	8.39186	0.116441	0.206456
T303_01100	K02338 DNA polymerase III subunit beta	COG0592	L	Replication, recombination and repair	0.16685	8.69862	0.294655	0.413241
T303_01105	no KO assigned (GenBank) hypothetical protein	COG4481	S	Function unknown	0.203315	3.79369	0.257021	0.373948
T303_01110	K06942 ribosome-binding ATPase	COG0012	J	Translation, ribosomal structure and biogenesis	-0.0261361	8.97517	0.846736	0.904348
T303_01115	K01056 peptidyl-tRNA hydrolase, PTH1 family	COG0193	J	Translation, ribosomal structure and biogenesis	-0.92865	4.2596	0.00014357	0.00139573
T303_01120	K03723 transcription-repair coupling factor (superfamily II helicase)	COG1197	L,K	Replication, recombination and repair	0.00225578	7.67652	0.986221	0.991577
T303_01125	no KO assigned (GenBank) hypothetical protein	COG1188	J	Translation, ribosomal structure and biogenesis	-0.0155159	7.28911	0.927359	0.949558
T303_01130	K13052 cell division protein DivIC	COG2919	D	Cell cycle control, cell division, chromosome partitioning	-0.160522	7.19694	0.422475	0.549282
T303_01135	no KO assigned (GenBank) recombinase	not assigned	not assigned	not assigned	-0.544318	2.54455	0.0631916	0.127802
T303_01140	K01467 beta-lactamase class C	COG2367	V	Defense mechanisms	0.108269	9.76797	0.574438	0.691184
T303_01145	K04075 tRNA(Ile)-lysidine synthase	COG0037	J	Translation, ribosomal structure and biogenesis	0.208349	8.09327	0.343053	0.465475
T303_01150	K00760 hypoxanthine phosphoribosyltransferase	COG0634	F	Nucleotide transport and metabolism	0.526256	8.47489	0.000550519	0.00372207
T303_01155	K03798 cell division protease FtsH	COG0465	O	Posttranslational modification, protein turnover, chaperones	0.753547	11.527	0.00011697	0.00125085
T303_01165	no KO assigned (GenBank) transposase	COG2963	X	Mobilome - prophages, transposons	0.0510733	5.04811	0.768075	0.843502
T303_01175	K07497 putative transposase	not assigned	not assigned	not assigned	0.202286	2.63816	0.467645	0.594901
T303_01180	K01977 16S ribosomal RNA	not assigned	not assigned	not assigned	n.a.	n.a.	n.a.	n.a.
T303_01185	K14218 tRNA Ala	not assigned	not assigned	not assigned	n.a.	n.a.	n.a.	n.a.
T303_01190	K01980 23S ribosomal RNA	not assigned	not assigned	not assigned	n.a.	n.a.	n.a.	n.a.
T303_01195	K01985 5S ribosomal RNA	not assigned	not assigned	not assigned	n.a.	n.a.	n.a.	n.a.
T303_01200	K14237 tRNA Val	not assigned	not assigned	not assigned	n.a.	n.a.	n.a.	n.a.
T303_01205	K14221 tRNA Asp	not assigned	not assigned	not assigned	n.a.	n.a.	n.a.	n.a.
T303_01210	K14229 tRNA Lys	not assigned	not assigned	not assigned	n.a.	n.a.	n.a.	n.a.
T303_01215	K14228 tRNA Leu	not assigned	not assigned	not assigned	n.a.	n.a.	n.a.	n.a.
T303_01220	K14234 tRNA Thr	not assigned	not assigned	not assigned	n.a.	n.a.	n.a.	n.a.
T303_01225	K14225 tRNA Gly	not assigned	not assigned	not assigned	n.a.	n.a.	n.a.	n.a.
T303_01230	K14228 tRNA Leu	not assigned	not assigned	not assigned	1.00822	-0.392935	0.35947	0.482773
T303_01235	K14219 tRNA Arg	not assigned	not assigned	not assigned	n.a.	n.a.	n.a.	n.a.
T303_01240	K14232 tRNA Pro	not assigned	not assigned	not assigned	n.a.	n.a.	n.a.	n.a.
T303_01245	K14230 tRNA Met	not assigned	not assigned	not assigned	n.a.	n.a.	n.a.	n.a.
T303_01250	K14230 tRNA Met	not assigned	not assigned	not assigned	1.06693	-1.12296	0.355366	0.479143
T303_01255	K14233 tRNA Ser	not assigned	not assigned	not assigned	0.554334	-0.609993	0.624587	0.728472
T303_01260	K14230 tRNA Met	not assigned	not assigned	not assigned	n.a.	n.a.	n.a.	n.a.
T303_01265	K14231 tRNA Phe	not assigned	not assigned	not assigned	n.a.	n.a.	n.a.	n.a.
T303_01270	K14225 tRNA Gly	not assigned	not assigned	not assigned	1.099	-0.330944	0.295408	0.41362
T303_01275	K14227 tRNA Ile	not assigned	not assigned	not assigned	1.38911	-1.09931	0.233659	0.34786
T303_01280	K14233 tRNA Ser	not assigned	not assigned	not assigned	0.577129	1.19467	0.366867	0.49155
T303_01285	K03570 rod shape-determining protein MreC	COG1792	D	Cell cycle control, cell division, chromosome partitioning	0.825486	7.86091	0.0126861	0.039135
T303_01290	K03571 rod shape-determining protein MreD	COG2891	M	Cell wall/membrane/envelope biogenesis	1.20665	5.0781	0.00379558	0.0155365
T303_01295	K21471 peptidoglycan DL-endopeptidase CwlO	COG3883	S	Function unknown	-0.0336812	13.5123	0.93093	0.94995
T303_01300	K00948 ribose-phosphate pyrophosphokinase	COG0462	E,F	Amino acid transport and metabolism	-0.531985	9.58212	0.0158219	0.0463741
T303_01310	K00841 aminotransferase	COG0436	E	Amino acid transport and metabolism	-1.41424	8.42994	3.09813e-05	0.000509703
T303_01315	K03584 DNA repair protein RecO (recombination protein O)	COG1381	L	Replication, recombination and repair	-1.29666	8.05339	5.94596e-05	0.000764927
T303_01320	K03621 glycerol-3-phosphate acyltransferase PlsX	COG0416	I	Lipid transport and metabolism	0.143515	7.10041	0.336954	0.459019
T303_01325	K02078 acyl carrier protein	COG0236	I,Q	Lipid transport and metabolism	0.156915	4.84798	0.469431	0.595844
T303_01330	K01923 phosphoribosylaminoimidazole-succinocarboxamide synthase	COG0152	F	Nucleotide transport and metabolism	-2.01308	8.96164	0.000236944	0.00198731
T303_01335	K01952 phosphoribosylformylglycinamidine synthase	COG0046	F	Nucleotide transport and metabolism	-2.19275	12.2446	2.13051e-05	0.000400583
T303_01340	K00764 amidophosphoribosyltransferase	COG0034	F	Nucleotide transport and metabolism	-2.19869	10.9992	0.00013946	0.00136352
T303_01345	K01933 phosphoribosylformylglycinamidine cyclo-ligase	COG0150	F	Nucleotide transport and metabolism	-2.17544	10.3546	0.000282324	0.00228936
T303_01350	K11175 phosphoribosylglycinamide formyltransferase 1	COG0299	F	Nucleotide transport and metabolism	-1.98651	9.16655	0.000322979	0.00254663
T303_01355	K00602 phosphoribosylaminoimidazolecarboxamide formyltransferase / IMP cyclohydrolase	COG0138	F	Nucleotide transport and metabolism	-1.85725	11.2555	0.000361903	0.00281462
T303_01360	no KO assigned (GenBank) transposase	COG2963	X	Mobilome - prophages, transposons	-0.317433	3.38093	0.152645	0.254805
T303_01375	no KO assigned (GenBank) cell wall protein precursor, choline binding protein	COG3942	M	Cell wall/membrane/envelope biogenesis	0.037444	2.61153	0.85308	0.908331
T303_01380	K01945 phosphoribosylamine--glycine ligase	COG0151	F	Nucleotide transport and metabolism	-1.38501	10.5093	0.000615753	0.0040366
T303_01390	K01589 5-(carboxyamino)imidazole ribonucleotide synthase	COG0026	F	Nucleotide transport and metabolism	-1.26633	10.0789	0.00149328	0.00778966
T303_01405	K01756 adenylosuccinate lyase	COG0015	F	Nucleotide transport and metabolism	-1.11634	10.3928	0.000832249	0.00514071
T303_01410	no KO assigned (GenBank) hypothetical protein	not assigned	not assigned	not assigned	-0.512099	7.31016	0.0846207	0.160339
T303_01415	K01887 arginyl-tRNA synthetase	COG0018	J	Translation, ribosomal structure and biogenesis	-0.118947	9.72665	0.342097	0.464546
T303_01420	K03402 transcriptional regulator of arginine metabolism	COG1438	K	Transcription	0.663799	6.82699	0.0168112	0.0485877
T303_01425	no KO assigned (GenBank) hypothetical protein	COG4550	T	Signal transduction mechanisms	0.425482	5.87763	0.143755	0.244013
T303_01430	K03555 DNA mismatch repair protein MutS	COG0249	L	Replication, recombination and repair	0.119067	9.59999	0.621145	0.726438
T303_01435	no KO assigned (GenBank) hypothetical protein	not assigned	not assigned	not assigned	0.588425	3.0192	0.0631239	0.127802
T303_01440	no KO assigned (GenBank) hisitidine kinase	not assigned	not assigned	not assigned	0.549387	3.00026	0.0665042	0.133059
T303_01445	no KO assigned (GenBank) hypothetical protein	not assigned	not assigned	not assigned	-0.183957	4.39245	0.445919	0.57194
T303_01450	K03572 DNA mismatch repair protein MutL	COG0323	L	Replication, recombination and repair	-0.721802	8.45158	0.000859425	0.0052517
T303_01455	no KO assigned (GenBank) hypothetical protein	not assigned	not assigned	not assigned	-0.308862	6.34488	0.216755	0.327912
T303_01460	K03550 holliday junction DNA helicase RuvA	COG0632	L	Replication, recombination and repair	1.31783	6.1361	4.16426e-06	0.000129546
T303_01465	K01246 DNA-3-methyladenine glycosylase I	COG2818	L	Replication, recombination and repair	1.31705	5.78662	1.59959e-05	0.000325821
T303_01470	K03742 nicotinamide-nucleotide amidase	COG1058	R	General function prediction only	-0.882948	9.25133	0.000825672	0.00511857
T303_01475	K03553 recombination protein RecA	COG0468	L	Replication, recombination and repair	-1.38384	9.81835	1.01105e-05	0.000254398
T303_01480	no KO assigned (GenBank) spxA; arsenate reductase	COG1393	P	Inorganic ion transport and metabolism	-0.955629	10.7657	0.0545792	0.114583
T303_01485	K01977 16S ribosomal RNA	not assigned	not assigned	not assigned	n.a.	n.a.	n.a.	n.a.
T303_01490	K14218 tRNA Ala	not assigned	not assigned	not assigned	n.a.	n.a.	n.a.	n.a.
T303_01495	K01980 23S ribosomal RNA	not assigned	not assigned	not assigned	n.a.	n.a.	n.a.	n.a.
T303_01500	K01985 5S ribosomal RNA	not assigned	not assigned	not assigned	n.a.	n.a.	n.a.	n.a.
T303_01505	K14237 tRNA Val	not assigned	not assigned	not assigned	n.a.	n.a.	n.a.	n.a.
T303_01510	K14225 tRNA Gly	not assigned	not assigned	not assigned	n.a.	n.a.	n.a.	n.a.
T303_01515	K14227 tRNA Ile	not assigned	not assigned	not assigned	n.a.	n.a.	n.a.	n.a.
T303_01520	K14224 tRNA Glu	not assigned	not assigned	not assigned	n.a.	n.a.	n.a.	n.a.
T303_01525	K14233 tRNA Ser	not assigned	not assigned	not assigned	1.07634	-1.09392	0.492982	0.618849
T303_01530	K14230 tRNA Met	not assigned	not assigned	not assigned	n.a.	n.a.	n.a.	n.a.
T303_01535	K14231 tRNA Phe	not assigned	not assigned	not assigned	n.a.	n.a.	n.a.	n.a.
T303_01540	K14236 tRNA Tyr	not assigned	not assigned	not assigned	n.a.	n.a.	n.a.	n.a.
T303_01545	K14235 tRNA Trp	not assigned	not assigned	not assigned	n.a.	n.a.	n.a.	n.a.
T303_01550	K14226 tRNA His	not assigned	not assigned	not assigned	n.a.	n.a.	n.a.	n.a.
T303_01555	K14223 tRNA Gln	not assigned	not assigned	not assigned	n.a.	n.a.	n.a.	n.a.
T303_01560	K14228 tRNA Leu	not assigned	not assigned	not assigned	0.202017	1.68264	0.565269	0.684841
T303_01565	K03763 DNA polymerase III subunit alpha, Gram-positive type	COG2176	L	Replication, recombination and repair	0.28712	10.5535	0.178801	0.285915
T303_01570	K19689 aminopeptidase	COG2309	E	Amino acid transport and metabolism	-0.187457	8.87677	0.370521	0.49567
T303_01575	no KO assigned (GenBank) membrane protein	COG2261	R	General function prediction only	-0.417106	5.80824	0.081905	0.15571
T303_01585	no KO assigned (GenBank) MarR family transcriptional regulator	COG1846	K	Transcription	-0.204252	5.65871	0.438078	0.564421
T303_01595	K07497 putative transposase	not assigned	not assigned	not assigned	0.110651	2.9541	0.647477	0.746519
T303_01600	no KO assigned (GenBank) transposase IS861	not assigned	not assigned	not assigned	0.645443	0.921232	0.0777169	0.149577
T303_01605	no KO assigned (GenBank) hypothetical protein	not assigned	not assigned	not assigned	0.821943	2.01224	0.0585331	0.120518
T303_01615	K14222 tRNA Cys	not assigned	not assigned	not assigned	2.30787	3.51927	0.000144757	0.00139814
T303_01620	K02967 small subunit ribosomal protein S2	COG0052	J	Translation, ribosomal structure and biogenesis	-0.137693	11.6865	0.640948	0.739988
T303_01625	K02357 elongation factor Ts	COG0264	J	Translation, ribosomal structure and biogenesis	-0.499128	11.2791	0.0896013	0.168207
T303_01630	no KO assigned (GenBank) small multi-drug export	COG2426	S	Function unknown	0.114289	8.00893	0.476509	0.603931
T303_01635	K03708 transcriptional regulator of stress and heat shock response	COG4463	K	Transcription	-0.464693	7.08771	0.00295666	0.0129954
T303_01640	K03696 ATP-dependent Clp protease ATP-binding subunit ClpC	COG0542	O	Posttranslational modification, protein turnover, chaperones	-0.473368	10.5418	0.00584601	0.0218396
T303_01650	K07258 serine-type D-Ala-D-Ala carboxypeptidase (penicillin-binding protein 5/6)	COG1686	M	Cell wall/membrane/envelope biogenesis	-0.342726	8.77617	0.0446414	0.0997147
T303_01655	K00962 polyribonucleotide nucleotidyltransferase	COG1185	J	Translation, ribosomal structure and biogenesis	-0.44783	9.82515	0.00654696	0.0237831
T303_01660	no KO assigned (GenBank) hypothetical protein	not assigned	not assigned	not assigned	-0.328456	7.97391	0.0538692	0.11337
T303_01665	K00640 serine O-acetyltransferase	COG1045	E	Amino acid transport and metabolism	-0.466162	7.57234	0.0121429	0.0377754
T303_01670	no KO assigned (GenBank) hypothetical protein	not assigned	not assigned	not assigned	-0.214364	5.55025	0.243018	0.357527
T303_01675	K01883 cysteinyl-tRNA synthetase	COG0215	J	Translation, ribosomal structure and biogenesis	-0.335246	8.96633	0.0409954	0.0932755
T303_01680	K11145 ribonuclease III family protein	COG1939	J	Translation, ribosomal structure and biogenesis	-0.335488	6.9396	0.0359707	0.0845409
T303_01685	no KO assigned (GenBank) hypothetical protein	not assigned	not assigned	not assigned	-0.203756	2.48176	0.548705	0.671364
T303_01690	no KO assigned (GenBank) hypothetical protein	not assigned	not assigned	not assigned	-0.427356	1.94702	0.217944	0.329419
T303_01695	no KO assigned (GenBank) hypothetical protein	not assigned	not assigned	not assigned	-0.652679	2.27973	0.0288777	0.0715581
T303_01700	K03218 23S rRNA (guanosine2251-2'-O)-methyltransferase	COG0566	J	Translation, ribosomal structure and biogenesis	0.0185371	7.28865	0.901381	0.937546
T303_01705	K06962 uncharacterized protein	COG3688	R	General function prediction only	-0.0475205	6.81565	0.753944	0.832257
T303_01710	no KO assigned (GenBank) hypothetical protein	COG1307	I	Lipid transport and metabolism	-0.194236	8.2668	0.138246	0.236775
T303_01715	no KO assigned (GenBank) hypothetical protein	not assigned	not assigned	not assigned	-0.0168593	3.73791	0.949335	0.964556
T303_01720	no KO assigned (GenBank) hypothetical protein	not assigned	not assigned	not assigned	0.477521	5.66908	0.0173742	0.0497943
T303_01725	K00077 2-dehydropantoate 2-reductase	COG1893	H	Coenzyme transport and metabolism	-0.382176	10.1646	0.271054	0.389398
T303_01730	K02871 large subunit ribosomal protein L13	COG0102	J	Translation, ribosomal structure and biogenesis	-0.18597	10.7089	0.359343	0.482773
T303_01735	K02996 small subunit ribosomal protein S9	COG0103	J	Translation, ribosomal structure and biogenesis	-0.397193	10.3527	0.100114	0.184188
T303_01740	no KO assigned (GenBank) hypothetical protein	not assigned	not assigned	not assigned	n.a.	n.a.	n.a.	n.a.
T303_01745	no KO assigned (GenBank) transposase IS1193	COG3464	X	Mobilome - prophages, transposons	n.a.	n.a.	n.a.	n.a.
T303_01750	no KO assigned (GenBank) DNA-binding protein	not assigned	not assigned	not assigned	-0.5047	2.81473	0.176657	0.28328
T303_01755	no KO assigned (GenBank) bacteriocin	not assigned	not assigned	not assigned	-0.267942	3.16804	0.410434	0.53779
T303_01765	K20484 lantibiotic biosynthesis protein	not assigned	not assigned	not assigned	0.269026	4.88361	0.28074	0.399622
T303_01770	no KO assigned (GenBank) lantibiotic transporter	not assigned	not assigned	not assigned	0.0401896	5.09799	0.854215	0.908366
T303_01775	no KO assigned (GenBank) ATP-dependent DNA helicase recG	not assigned	not assigned	not assigned	-0.219747	5.14829	0.268537	0.386431
T303_01785	no KO assigned (GenBank) Fis family transcriptional regulator	not assigned	not assigned	not assigned	-1.19164	1.19727	0.00142977	0.00762001
T303_01790	no KO assigned (GenBank) hypothetical protein	not assigned	not assigned	not assigned	0.108588	5.48202	0.597715	0.707731
T303_01795	no KO assigned (GenBank) hypothetical protein	not assigned	not assigned	not assigned	0.374754	0.750179	0.340311	0.462847
T303_01800	no KO assigned (GenBank) hypothetical protein	COG3942	M	Cell wall/membrane/envelope biogenesis	0.276337	3.43549	0.293725	0.412921
T303_01810	K07282 poly-gamma-glutamate synthesis protein (capsule biosynthesis protein)	COG2843	M	Cell wall/membrane/envelope biogenesis	-0.304591	6.87345	0.3626	0.486214
T303_01815	K07166 ACT domain-containing protein	COG3830	T	Signal transduction mechanisms	-1.54585	8.25261	0.000236728	0.00198731
T303_01820	K09157 uncharacterized protein	COG2848	D	Cell cycle control, cell division, chromosome partitioning	-1.34292	11.1504	0.00261993	0.0117966
T303_01825	K15634 probable phosphoglycerate mutase	not assigned	not assigned	not assigned	-0.620057	5.76228	0.0114854	0.0361145
T303_01830	K07260 zinc D-Ala-D-Ala carboxypeptidase	COG1876	M	Cell wall/membrane/envelope biogenesis	-0.333601	7.15255	0.0292221	0.0719409
T303_01835	no KO assigned (GenBank) peptidoglycan hydrolase	COG1705	M,N	Cell wall/membrane/envelope biogenesis	-0.137693	6.51222	0.257868	0.374862
T303_01840	K03705 heat-inducible transcriptional repressor	COG1420	K	Transcription	0.0487836	10.4539	0.895506	0.934782
T303_01845	K03687 molecular chaperone GrpE	COG0576	O	Posttranslational modification, protein turnover, chaperones	-0.473728	10.3194	0.261623	0.379353
T303_01850	K04043 molecular chaperone DnaK	COG0443	O	Posttranslational modification, protein turnover, chaperones	-0.516322	13.4372	0.188676	0.297808
T303_01855	K03686 molecular chaperone DnaJ	COG0484	O	Posttranslational modification, protein turnover, chaperones	-0.363328	10.9076	0.273749	0.39261
T303_01860	K06173 tRNA pseudouridine38-40 synthase	COG0101	J	Translation, ribosomal structure and biogenesis	0.202075	8.27184	0.498538	0.624449
T303_01865	K00868 pyridoxine kinase	COG0351	H	Coenzyme transport and metabolism	0.456164	7.87478	0.108712	0.195589
T303_01870	no KO assigned (GenBank) membrane protein	COG4720	S	Function unknown	0.854022	7.53951	0.00170378	0.00856528
T303_01875	K01977 16S ribosomal RNA	not assigned	not assigned	not assigned	n.a.	n.a.	n.a.	n.a.
T303_01880	K14218 tRNA Ala	not assigned	not assigned	not assigned	n.a.	n.a.	n.a.	n.a.
T303_01885	K01980 23S ribosomal RNA	not assigned	not assigned	not assigned	0.416624	1.65559	0.482973	0.610315
T303_01890	K01985 5S ribosomal RNA	not assigned	not assigned	not assigned	n.a.	n.a.	n.a.	n.a.
T303_01895	K14220 tRNA Asn	not assigned	not assigned	not assigned	2.19174	-0.777286	0.0347302	0.0823038
T303_01900	no KO assigned (GenBank) hypothetical protein	not assigned	not assigned	not assigned	0.651909	7.98734	0.159078	0.262724
T303_01905	no KO assigned (GenBank) CpsL protein	not assigned	not assigned	not assigned	0.892863	2.37431	0.0498048	0.10652
T303_01910	no KO assigned (GenBank) aminoacylase	not assigned	not assigned	not assigned	1.72598	0.632051	0.00776329	0.026566
T303_01915	K00574 cyclopropane-fatty-acyl-phospholipid synthase	COG2230	I	Lipid transport and metabolism	-0.180354	8.89902	0.429377	0.555166
T303_01920	no KO assigned (GenBank) transposase IS1167	not assigned	not assigned	not assigned	0.893027	4.38017	0.00787389	0.0268907
T303_01925	K12296 competence protein ComX	not assigned	not assigned	not assigned	-0.275119	6.58345	0.295033	0.413433
T303_01930	K03442 small conductance mechanosensitive channel	COG0668	M	Cell wall/membrane/envelope biogenesis	-0.563562	7.25612	0.0383413	0.0883712
T303_01935	K03545 trigger factor	COG0544	O	Posttranslational modification, protein turnover, chaperones	-0.503349	11.6131	0.0368082	0.0860366
T303_01940	K03048 DNA-directed RNA polymerase subunit delta	COG3343	K	Transcription	0.873971	9.55231	0.00010521	0.00115394
T303_01945	K01937 CTP synthase	COG0504	F	Nucleotide transport and metabolism	-3.15149	9.91486	8.09973e-10	1.38586e-06
T303_01950	no KO assigned (GenBank) hypothetical protein	not assigned	not assigned	not assigned	-0.938736	3.5943	0.00637825	0.0232691
T303_01955	K03574 8-oxo-dGTP diphosphatase	not assigned	not assigned	not assigned	-0.550776	3.91997	0.0252364	0.0649939
T303_01960	K02687 ribosomal protein L11 methyltransferase	COG2264	J	Translation, ribosomal structure and biogenesis	-0.873956	6.29586	2.42989e-05	0.000431973
T303_01965	K09761 16S rRNA (uracil1498-N3)-methyltransferase	COG1385	J	Translation, ribosomal structure and biogenesis	-0.651312	6.54019	0.000322305	0.00254663
T303_01970	K01119 2',3'-cyclic-nucleotide 2'-phosphodiesterase / 3'-nucleotidase	COG0737	F,V	Nucleotide transport and metabolism	-0.864601	10.8	0.000488657	0.00347664
T303_01975	K03647 protein involved in ribonucleotide reduction	COG1780	F	Nucleotide transport and metabolism	2.57154	6.10944	5.77293e-05	0.000754006
T303_01980	K00951 GTP pyrophosphokinase	COG0317	K,T	Transcription	-0.389615	9.18438	0.102253	0.186166
T303_01985	K07560 D-tyrosyl-tRNA(Tyr) deacylase	COG1490	J	Translation, ribosomal structure and biogenesis	-0.299358	6.82978	0.098788	0.182337
T303_01990	no KO assigned (GenBank) hypothetical protein	not assigned	not assigned	not assigned	1.0574	1.75227	0.00444905	0.0174996
T303_02000	no KO assigned (GenBank) 1,6-alpha-glucanhydrolase	not assigned	not assigned	not assigned	1.07018	3.33334	0.0127692	0.0392278
T303_02005	K01754 threonine dehydratase	COG1171	E	Amino acid transport and metabolism	-0.552487	8.02935	0.00847508	0.028545
T303_02010	K01462 peptide deformylase	COG0242	J	Translation, ribosomal structure and biogenesis	0.0210429	9.35607	0.895992	0.934782
T303_02015	no KO assigned (GenBank) Crp/Fnr family transcriptional regulator	COG0664	T	Signal transduction mechanisms	0.136098	7.07298	0.404639	0.531341
T303_02020	no KO assigned (GenBank) permease of the major facilitator superfamily	COG2271	G	Carbohydrate transport and metabolism	-0.88154	5.99943	0.0182318	0.0513913
T303_02025	K02956 small subunit ribosomal protein S15	COG0184	J	Translation, ribosomal structure and biogenesis	-0.384429	10.2684	0.228872	0.342386
T303_02030	no KO assigned (GenBank) glycopeptide antibiotics resistance protein	not assigned	not assigned	not assigned	0.961129	6.22112	0.0125576	0.0388537
T303_02035	no KO assigned (GenBank) hypothetical protein	not assigned	not assigned	not assigned	-0.378223	5.05593	0.418105	0.545673
T303_02040	no KO assigned (GenBank) hypothetical protein	not assigned	not assigned	not assigned	-0.361245	5.42847	0.395918	0.52149
T303_02045	no KO assigned (GenBank) hypothetical protein	not assigned	not assigned	not assigned	0.921013	4.48239	0.0194521	0.0538552
T303_02050	K17076 putative lysine transport system ATP-binding protein	COG1126	E	Amino acid transport and metabolism	-0.620454	7.21138	0.0378034	0.0874286
T303_02055	K17073 putative lysine transport system substrate-binding protein K17074 putative lysine transport s	COG0765	E	Amino acid transport and metabolism	-0.495539	8.04171	0.0545319	0.114583
T303_02060	K06153 undecaprenyl-diphosphatase	COG1968	I	Lipid transport and metabolism	-0.355076	7.66571	0.185971	0.295173
T303_02065	K16511 adapter protein MecA 1/2	COG4862	T,N,K	Signal transduction mechanisms	0.020297	8.66383	0.866904	0.918569
T303_02070	K02851 UDP-GlcNAc:undecaprenyl-phosphate/decaprenyl-phosphate GlcNAc-1-phosphate transferase	COG0472	M	Cell wall/membrane/envelope biogenesis	0.141496	9.45979	0.263495	0.380135
T303_02075	K09013 Fe-S cluster assembly ATP-binding protein	COG0396	O	Posttranslational modification, protein turnover, chaperones	-0.0725516	9.416	0.78248	0.854386
T303_02080	K09015 Fe-S cluster assembly protein SufD	COG0719	O	Posttranslational modification, protein turnover, chaperones	-0.0760748	10.4699	0.737222	0.820681
T303_02085	K11717 cysteine desulfurase / selenocysteine lyase	COG0520	E	Amino acid transport and metabolism	-0.0541674	10.1673	0.773672	0.845849
T303_02090	K04488 nitrogen fixation protein NifU and related proteins	COG0822	O	Posttranslational modification, protein turnover, chaperones	-0.00963576	8.21575	0.954046	0.968767
T303_02095	K09014 Fe-S cluster assembly protein SufB	COG0719	O	Posttranslational modification, protein turnover, chaperones	0.0336871	11.0108	0.842819	0.900726
T303_02100	no KO assigned (GenBank) hypothetical protein	not assigned	not assigned	not assigned	0.146782	0.732076	0.692941	0.782072
T303_02105	K15580 oligopeptide transport system substrate-binding protein	not assigned	not assigned	not assigned	0.615926	2.54882	0.0510921	0.108595
T303_02110	K15581 oligopeptide transport system permease protein	not assigned	not assigned	not assigned	0.217551	0.0618736	0.656096	0.753915
T303_02115	no KO assigned (GenBank) hypothetical protein	not assigned	not assigned	not assigned	0.165625	0.243203	0.77122	0.845328
T303_02120	K15582 oligopeptide transport system permease protein	not assigned	not assigned	not assigned	0.169424	2.3045	0.528507	0.650621
T303_02125	K15582 oligopeptide transport system permease protein	not assigned	not assigned	not assigned	0.790617	0.615153	0.296033	0.413818
T303_02130	K15583 oligopeptide transport system ATP-binding protein	not assigned	not assigned	not assigned	0.273667	1.3022	0.426407	0.552714
T303_02145	no KO assigned (GenBank) hypothetical protein	not assigned	not assigned	not assigned	-0.0853207	1.1237	0.839177	0.898518
T303_02150	K04083 molecular chaperone Hsp33	COG1281	O	Posttranslational modification, protein turnover, chaperones	0.875071	8.15726	6.18802e-06	0.000176462
T303_02155	no KO assigned (GenBank) tRNA-dihydrouridine synthase	COG0042	J	Translation, ribosomal structure and biogenesis	1.09744	9.053	6.02866e-07	4.29793e-05
T303_02160	no KO assigned (GenBank) peptidase	not assigned	not assigned	not assigned	1.32754	8.23362	7.3245e-07	4.64156e-05
T303_02165	no KO assigned (GenBank) MarR family transcriptional regulator	COG1846	K	Transcription	-0.431879	5.96353	0.0492975	0.105832
T303_02170	K09817 zinc transport system ATP-binding protein	COG1121	P	Inorganic ion transport and metabolism	-0.21767	6.28809	0.159879	0.263539
T303_02175	K09816 zinc transport system permease protein	COG1108	P	Inorganic ion transport and metabolism	-0.0711642	7.10574	0.619418	0.72541
T303_02180	K07088 uncharacterized protein	COG0679	R	General function prediction only	-0.94333	5.80108	2.67466e-05	0.000453103
T303_02190	K06896 maltose 6'-phosphate phosphatase	COG3568	R	General function prediction only	-0.69049	5.6077	0.00382568	0.0156223
T303_02195	K01810 glucose-6-phosphate isomerase	COG0166	G	Carbohydrate transport and metabolism	0.04296	11.647	0.809005	0.874698
T303_02200	no KO assigned (GenBank) hypothetical protein	COG0217	K,J	Transcription	-0.79673	8.98595	0.000735954	0.0046811
T303_02205	K03210 preprotein translocase subunit YajC	COG1862	U	Intracellular trafficking, secretion, and vesicular transport	-0.922263	8.21629	0.000369804	0.00285711
T303_02210	K00806 undecaprenyl diphosphate synthase	COG0020	I	Lipid transport and metabolism	-0.55635	9.13124	0.00183079	0.00897398
T303_02215	K00981 phosphatidate cytidylyltransferase	COG0575	I	Lipid transport and metabolism	-0.74937	9.20373	3.88227e-05	0.000573948
T303_02220	K11749 regulator of sigma E protease	COG0750	O,K	Posttranslational modification, protein turnover, chaperones	-0.875647	10.2895	1.37557e-05	0.000308122
T303_02225	K01881 prolyl-tRNA synthetase	COG0442	J	Translation, ribosomal structure and biogenesis	-0.99968	11.3886	2.99553e-06	0.000109172
T303_02230	no KO assigned (GenBank) ABC transporter permease	COG2984	R	General function prediction only	0.0634699	8.34377	0.848572	0.905743
T303_02235	K05833 putative ABC transport system ATP-binding protein	COG1101	R	General function prediction only	-0.205153	6.64093	0.68399	0.77658
T303_02240	K04078 chaperonin GroES	COG0234	O	Posttranslational modification, protein turnover, chaperones	-0.196043	12.0727	0.596308	0.707057
T303_02245	K04077 chaperonin GroEL	COG0459	O	Posttranslational modification, protein turnover, chaperones	-0.210524	14.4915	0.567983	0.686798
T303_02265	no KO assigned (GenBank) hypothetical protein	not assigned	not assigned	not assigned	0.134691	6.24889	0.40668	0.533611
T303_02270	no KO assigned (GenBank) hypothetical protein	not assigned	not assigned	not assigned	0.263662	4.78435	0.201912	0.312926
T303_02280	K06180 23S rRNA pseudouridine1911/1915/1917 synthase	COG0564	J	Translation, ribosomal structure and biogenesis	0.0209323	5.48527	0.907446	0.940994
T303_02285	K12555 penicillin-binding protein 2A	COG0744	M	Cell wall/membrane/envelope biogenesis	0.000208803	9.42104	0.998794	0.998794
T303_02290	K03073 preprotein translocase subunit SecE	COG0690	U	Intracellular trafficking, secretion, and vesicular transport	0.072575	8.04015	0.508219	0.631491
T303_02295	K02601 transcriptional antiterminator NusG	COG0250	K	Transcription	0.498381	7.94089	0.00716475	0.0250693
T303_02300	no KO assigned (GenBank) phosphoesterase	not assigned	not assigned	not assigned	0.790317	4.35126	0.00622025	0.0227898
T303_02310	no KO assigned (GenBank) cytochrome C	COG1349	K,G	Transcription	-0.101378	4.39191	0.639408	0.739208
T303_02315	K01869 leucyl-tRNA synthetase	COG0495	J	Translation, ribosomal structure and biogenesis	-0.283566	10.9589	0.0998583	0.183916
T303_02330	K00763 nicotinate phosphoribosyltransferase	COG1488	H	Coenzyme transport and metabolism	-0.017127	8.07368	0.928057	0.949674
T303_02335	K01916 NAD+ synthase	COG0171	H	Coenzyme transport and metabolism	-0.207467	7.33809	0.265105	0.382136
T303_02340	no KO assigned (GenBank) membrane protein	COG3152	S	Function unknown	0.00523328	6.63096	0.97812	0.985993
T303_02345	K01372 bleomycin hydrolase	COG3579	E	Amino acid transport and metabolism	-0.697926	10.945	0.0475398	0.103883
T303_02350	K05366 penicillin-binding protein 1A	COG0744	M	Cell wall/membrane/envelope biogenesis	0.262711	11.1749	0.0740471	0.143482
T303_02355	K03700 recombination protein U	COG3331	R	General function prediction only	0.200339	9.05042	0.137611	0.236061
T303_02360	no KO assigned (GenBank) hypothetical protein	COG4474	X	Mobilome - prophages, transposons	0.918079	3.68648	0.0012151	0.00681809
T303_02365	no KO assigned (GenBank) cell division protein GpsB	not assigned	not assigned	not assigned	-0.168818	8.15723	0.207471	0.31837
T303_02370	K01978 M1 RNA	not assigned	not assigned	not assigned	-0.957972	14.8398	0.00515594	0.0197798
T303_02375	K07444 putative N6-adenine-specific DNA methylase	COG0116	J	Translation, ribosomal structure and biogenesis	0.856613	9.01533	0.000493026	0.00347664
T303_02380	K20073 mid-cell-anchored protein Z	not assigned	not assigned	not assigned	0.357262	11.1204	0.0162244	0.0472108
T303_02385	no KO assigned (GenBank) RNA helicase	not assigned	not assigned	not assigned	-0.886417	9.18297	0.000129196	0.00129026
T303_02390	no KO assigned (GenBank) hypothetical protein	not assigned	not assigned	not assigned	-0.374086	8.99323	0.0382412	0.0883005
T303_02395	K01924 UDP-N-acetylmuramate--alanine ligase	COG0773	M	Cell wall/membrane/envelope biogenesis	-0.428426	10.1096	0.0138258	0.0420923
T303_02400	no KO assigned (GenBank) GNAT family acetyltransferase	not assigned	not assigned	not assigned	-0.321047	5.61288	0.028631	0.0711152
T303_02405	K07082 UPF0755 protein	COG1559	D	Cell cycle control, cell division, chromosome partitioning	0.176397	10.812	0.23988	0.353518
T303_02410	K03624 transcription elongation factor GreA	COG0782	K	Transcription	-0.00970728	8.99235	0.943427	0.960264
T303_02415	no KO assigned (GenBank) hypothetical protein	not assigned	not assigned	not assigned	0.352438	0.285224	0.689542	0.780022
T303_02420	no KO assigned (GenBank) transposase	not assigned	not assigned	not assigned	1.26541	2.86386	0.00452067	0.0176595
T303_02430	K03217 YidC/Oxa1 family membrane protein insertase	COG0706	M	Cell wall/membrane/envelope biogenesis	-0.266887	9.26969	0.150169	0.251774
T303_02435	K01512 acylphosphatase	COG1254	C	Energy production and conversion	-1.44742	2.38259	0.00173992	0.00862901
T303_02440	K03437 RNA methyltransferase, TrmH family	COG0566	J	Translation, ribosomal structure and biogenesis	0.135703	9.32441	0.37649	0.502476
T303_02450	K06890 uncharacterized protein	COG0670	R	General function prediction only	0.169911	9.68234	0.385247	0.511768
T303_02455	no KO assigned (GenBank) hypothetical protein	not assigned	not assigned	not assigned	0.740338	3.00713	0.024356	0.063333
T303_02460	no KO assigned (GenBank) hypothetical protein	not assigned	not assigned	not assigned	1.03258	2.86226	0.00949977	0.0313181
T303_02465	K01586 diaminopimelate decarboxylase	COG0019	E	Amino acid transport and metabolism	0.279272	8.24308	0.219347	0.330954
T303_02470	no KO assigned (GenBank) TetR family transcriptional regulator	not assigned	not assigned	not assigned	-0.759024	2.55893	0.0444076	0.0994551
T303_02475	K09976 uncharacterized protein	COG3763	S	Function unknown	-0.307228	7.67634	0.0183396	0.0516102
T303_02480	K01776 glutamate racemase	COG0796	M	Cell wall/membrane/envelope biogenesis	-0.088302	7.93071	0.68658	0.779004
T303_02485	K02428 XTP/dITP diphosphohydrolase	COG0127	F	Nucleotide transport and metabolism	-0.118903	8.23558	0.640644	0.739988
T303_02490	K07095 uncharacterized protein	COG0622	R	General function prediction only	-0.375477	7.23777	0.134674	0.232051
T303_02495	no KO assigned (GenBank) hypothetical protein	not assigned	not assigned	not assigned	-0.346439	7.05552	0.107234	0.193542
T303_02500	no KO assigned (GenBank) tyrosine recombinase XerD	COG4974	L	Replication, recombination and repair	-0.165677	7.91278	0.398821	0.524507
T303_02505	K05896 segregation and condensation protein A	COG1354	L	Replication, recombination and repair	-0.0961129	7.70361	0.637834	0.739077
T303_02510	K06024 segregation and condensation protein B	COG1386	K	Transcription	-0.118902	7.50395	0.565564	0.684841
T303_02515	K06178 23S rRNA pseudouridine2605 synthase	COG1187	J	Translation, ribosomal structure and biogenesis	0.0959984	8.02531	0.592893	0.704473
T303_02520	K08998 uncharacterized protein	COG0759	M	Cell wall/membrane/envelope biogenesis	0.109392	5.87119	0.569683	0.687881
T303_02525	K03498 trk system potassium uptake protein	COG0168	P	Inorganic ion transport and metabolism	0.487433	7.96447	0.00296974	0.0129954
T303_02530	K03499 trk system potassium uptake protein	COG0569	P	Inorganic ion transport and metabolism	0.203255	7.62399	0.200656	0.311544
T303_02535	K03216 tRNA (cytidine/uridine-2'-O-)-methyltransferase	COG0219	J	Translation, ribosomal structure and biogenesis	0.00312954	5.83052	0.987302	0.99194
T303_02540	no KO assigned (GenBank) riboflavin transporter	COG3601	H	Coenzyme transport and metabolism	0.699816	4.1031	0.0159425	0.0465487
T303_02545	K19302 undecaprenyl-diphosphatase	COG0671	I	Lipid transport and metabolism	0.710787	4.55	0.00124564	0.00696502
T303_02550	K20342 HTH-type transcriptional regulator, regulator for ComX	not assigned	not assigned	not assigned	0.190756	5.58345	0.316847	0.437197
T303_02560	no KO assigned (GenBank) membrane protein	COG3152	S	Function unknown	0.736296	6.1813	0.000383066	0.00287467
T303_02570	no KO assigned (GenBank) hypothetical protein	not assigned	not assigned	not assigned	1.57042	5.91401	3.33868e-07	3.1736e-05
T303_02575	K03191 acid-activated urea channel	not assigned	not assigned	not assigned	-0.249422	6.94648	0.286413	0.405673
T303_02580	K01430 urease subunit gamma	COG0831	E	Amino acid transport and metabolism	-0.669362	5.22335	0.0308183	0.075114
T303_02585	K01429 urease subunit beta	COG0832	E	Amino acid transport and metabolism	-0.415374	6.02628	0.0634278	0.127978
T303_02590	K01428 urease subunit alpha	COG0804	E	Amino acid transport and metabolism	-0.208097	9.39841	0.309638	0.429327
T303_02595	K03187 urease accessory protein	COG2371	O	Posttranslational modification, protein turnover, chaperones	-0.533146	6.92884	0.0267604	0.0676323
T303_02600	K03188 urease accessory protein	COG0830	O	Posttranslational modification, protein turnover, chaperones	-0.569102	7.52728	0.0569533	0.118118
T303_02605	K03189 urease accessory protein	COG0378	O	Posttranslational modification, protein turnover, chaperones	-0.553713	7.21756	0.0373845	0.0869088
T303_02610	K03190 urease accessory protein	COG0829	O	Posttranslational modification, protein turnover, chaperones	-0.491284	7.92944	0.0762721	0.147401
T303_02615	K02007 cobalt/nickel transport system permease protein	COG0310	P	Inorganic ion transport and metabolism	-0.609507	8.05513	0.0391096	0.0897005
T303_02620	K02008 cobalt/nickel transport system permease protein	COG0619	H	Coenzyme transport and metabolism	-0.567967	7.84805	0.0454141	0.101177
T303_02625	K02006 cobalt/nickel transport system ATP-binding protein	COG1122	P,R	Inorganic ion transport and metabolism	-0.734479	8.04398	0.0196834	0.0539985
T303_02630	K02030 polar amino acid transport system substrate-binding protein	COG0834	E,T	Amino acid transport and metabolism	1.70623	7.60597	3.38052e-05	0.000530649
T303_02635	no KO assigned (GenBank) peptide synthetase	not assigned	not assigned	not assigned	1.4472	9.49909	3.26907e-05	0.000530321
T303_02640	no KO assigned (GenBank) NUDIX hydrolase	COG0499	H	Coenzyme transport and metabolism	1.28368	8.87718	0.00641121	0.0233395
T303_02645	no KO assigned (GenBank) macrolide ABC transporter permease	not assigned	not assigned	not assigned	1.21791	8.41967	0.00944069	0.0312822
T303_02655	K02030 polar amino acid transport system substrate-binding protein	COG0834	E,T	Amino acid transport and metabolism	1.24206	9.54504	0.000547928	0.00372207
T303_02660	K02073 D-methionine transport system substrate-binding protein	COG1464	P	Inorganic ion transport and metabolism	1.35597	11.1831	0.00372032	0.0152917
T303_02670	K02071 D-methionine transport system ATP-binding protein	COG1135	E	Amino acid transport and metabolism	1.21792	11.1574	0.0142651	0.043047
T303_02675	K02072 D-methionine transport system permease protein	COG2011	E	Amino acid transport and metabolism	1.05301	10.6504	0.0321989	0.0775949
T303_02680	K07862 serine/threonine transporter	COG3633	E	Amino acid transport and metabolism	-0.127187	9.14817	0.568393	0.686809
T303_02685	K09134 adenosyl-fluoride synthase	COG1912	H	Coenzyme transport and metabolism	-0.357664	7.9559	0.491757	0.617765
T303_02690	K16924 energy-coupling factor transport system substrate-specific component	COG4720	S	Function unknown	-0.28958	6.86079	0.584498	0.69821
T303_02695	K16786 energy-coupling factor transport system ATP-binding protein	COG1123	O	Posttranslational modification, protein turnover, chaperones	-0.213095	8.99492	0.692395	0.781972
T303_02700	K16785 energy-coupling factor transport system permease protein	COG0619	H	Coenzyme transport and metabolism	-0.12568	7.7881	0.80508	0.872049
T303_02705	K00615 transketolase	COG0021	G	Carbohydrate transport and metabolism	-0.823809	11.1019	0.000721733	0.00462504
T303_02710	K03499 trk system potassium uptake protein	COG0569	P	Inorganic ion transport and metabolism	-0.00295351	8.83482	0.984921	0.991294
T303_02715	no KO assigned (GenBank) V-type Na+ -ATPase subunit J	COG0168	P	Inorganic ion transport and metabolism	0.0467452	9.03865	0.785484	0.856573
T303_02720	K03501 16S rRNA (guanine527-N7)-methyltransferase	COG0357	J	Translation, ribosomal structure and biogenesis	0.118304	7.53463	0.517808	0.641542
T303_02725	K07040 uncharacterized protein	COG1399	S	Function unknown	0.554028	8.51491	0.0044315	0.0174707
T303_02730	no KO assigned (GenBank) PhoB family transcriptional regulator	COG0745	T,K	Signal transduction mechanisms	0.538172	9.39167	0.000875666	0.00529422
T303_02735	no KO assigned (GenBank) sensor histidine kinase	COG0642	T	Signal transduction mechanisms	0.512212	8.97156	0.00386294	0.0156623
T303_02740	K07738 transcriptional repressor NrdR	COG1327	K	Transcription	0.0851606	7.38371	0.584766	0.69821
T303_02745	K03346 replication initiation and membrane attachment protein	COG3611	L	Replication, recombination and repair	0.259054	8.61954	0.0256808	0.0658767
T303_02750	K11144 primosomal protein DnaI	COG1484	L	Replication, recombination and repair	0.0609325	8.70666	0.689756	0.780022
T303_02755	K03977 GTPase	COG1160	R	General function prediction only	0.0304263	9.77771	0.868086	0.918569
T303_02785	K01875 seryl-tRNA synthetase	COG0172	J	Translation, ribosomal structure and biogenesis	0.167555	8.77523	0.411777	0.539059
T303_02790	no KO assigned (GenBank) mannose operon ManO protein	COG4687	S	Function unknown	0.930409	4.99058	8.99963e-05	0.00101976
T303_02795	K02796 PTS system, mannose-specific IID component	COG3716	G	Carbohydrate transport and metabolism	0.506645	8.96319	0.0236323	0.0618269
T303_02800	K02795 PTS system, mannose-specific IIC component	COG3715	G	Carbohydrate transport and metabolism	0.417146	8.48326	0.040465	0.0923741
T303_02805	K02793 PTS system, mannose-specific IIA component	COG3444	G	Carbohydrate transport and metabolism	0.40295	8.91029	0.0860404	0.162669
T303_02810	no KO assigned (GenBank) cyclase	COG1878	E	Amino acid transport and metabolism	2.42136	9.03562	0.0349174	0.082633
T303_02815	K21064 5-amino-6-(5-phospho-D-ribitylamino)uracil phosphatase	COG0561	R,H	General function prediction only	-0.293079	8.22336	0.165018	0.268645
T303_02820	K06901 putative MFS transporter, AGZA family, xanthine/uracil permease	COG2252	F	Nucleotide transport and metabolism	0.793444	8.32802	0.00973659	0.0319144
T303_02825	K06925 tRNA threonylcarbamoyladenosine biosynthesis protein TsaE	COG0802	J	Translation, ribosomal structure and biogenesis	-0.917385	5.98926	0.000545935	0.00372207
T303_02830	no KO assigned (GenBank) GNAT family acetyltransferase	not assigned	not assigned	not assigned	-0.778231	6.46484	0.00933296	0.0310072
T303_02835	no KO assigned (GenBank) transcriptional regulator	COG1316	M	Cell wall/membrane/envelope biogenesis	-0.756926	8.82842	0.0100442	0.0326723
T303_02840	K09748 ribosome maturation factor RimP	COG0779	J	Translation, ribosomal structure and biogenesis	0.805442	7.92677	0.000123084	0.00127634
T303_02845	K02600 N utilization substance protein A	COG0195	K	Transcription	1.0208	9.33128	0.000453247	0.00327217
T303_02850	K07742 uncharacterized protein	COG2740	R	General function prediction only	1.04082	5.99875	0.00244856	0.0113229
T303_02855	no KO assigned (GenBank) hypothetical protein	COG1358	J	Translation, ribosomal structure and biogenesis	1.03702	6.151	0.00315627	0.0135074
T303_02860	K02519 translation initiation factor IF-2	COG0532	J	Translation, ribosomal structure and biogenesis	0.595701	10.7469	0.040842	0.0930502
T303_02865	K02834 ribosome-binding factor A	COG0858	J	Translation, ribosomal structure and biogenesis	0.938514	6.99945	0.00662526	0.0239692
T303_02880	K05362 UDP-N-acetylmuramoyl-L-alanyl-D-glutamate-L-lysine ligase	COG0769	M	Cell wall/membrane/envelope biogenesis	-0.204294	8.94565	0.229123	0.342386
T303_02885	no KO assigned (GenBank) polysaccharide transporter	COG2244	M	Cell wall/membrane/envelope biogenesis	-0.253732	8.22989	0.278718	0.397736
T303_02890	no KO assigned (GenBank) hydrolase	not assigned	not assigned	not assigned	2.19961	1.55751	0.00278247	0.0123018
T303_02895	K01739 cystathionine gamma-synthase	COG0626	E	Amino acid transport and metabolism	3.09249	9.27543	0.0143557	0.043244
T303_02900	K14155 cystathione beta-lyase	COG1168	E,R	Amino acid transport and metabolism	3.10489	9.7812	0.0126943	0.039135
T303_02905	no KO assigned (GenBank) hypothetical protein	not assigned	not assigned	not assigned	3.69831	7.66218	0.00620851	0.0227898
T303_02910	K00761 uracil phosphoribosyltransferase	COG0035	F	Nucleotide transport and metabolism	-0.311172	9.37812	0.0294566	0.0723104
T303_02915	K01358 ATP-dependent Clp protease, protease subunit	COG0740	O	Posttranslational modification, protein turnover, chaperones	-0.520636	10.5796	0.00947061	0.0312822
T303_02920	no KO assigned (GenBank) hypothetical protein	COG3679	T	Signal transduction mechanisms	-0.0836817	7.00917	0.589589	0.702009
T303_02925	no KO assigned (GenBank) hypothetical protein	COG4471	S	Function unknown	-0.0242042	4.24895	0.927132	0.949558
T303_02930	K01999 branched-chain amino acid transport system substrate-binding protein	COG0683	E	Amino acid transport and metabolism	0.787132	7.88284	0.000593461	0.00393563
T303_02935	K01997 branched-chain amino acid transport system permease protein	COG0559	E	Amino acid transport and metabolism	0.47565	7.58168	0.0421006	0.0954094
T303_02940	K01998 branched-chain amino acid transport system permease protein	COG4177	E	Amino acid transport and metabolism	0.624526	7.67364	0.00527763	0.0201563
T303_02945	K01995 branched-chain amino acid transport system ATP-binding protein	COG0411	E	Amino acid transport and metabolism	0.386633	7.69865	0.0800665	0.152724
T303_02950	K01996 branched-chain amino acid transport system ATP-binding protein	COG0410	E	Amino acid transport and metabolism	0.516251	7.7815	0.0156516	0.0460134
T303_02960	K01738 cysteine synthase A	COG0031	E	Amino acid transport and metabolism	1.41547	9.88869	0.000158648	0.00150803
T303_02965	no KO assigned (GenBank) Xaa-Pro dipeptidase	COG1739	R	General function prediction only	-0.09148	6.21699	0.524539	0.64793
T303_02970	K02240 competence protein ComFA	COG4098	L	Replication, recombination and repair	0.92563	3.9987	0.00146949	0.0077273
T303_02975	K02242 competence protein ComFC	COG1040	R	General function prediction only	0.851536	3.45732	0.00774516	0.026557
T303_02985	K01977 16S ribosomal RNA	not assigned	not assigned	not assigned	n.a.	n.a.	n.a.	n.a.
T303_02990	K14218 tRNA Ala	not assigned	not assigned	not assigned	n.a.	n.a.	n.a.	n.a.
T303_02995	K01980 23S ribosomal RNA	not assigned	not assigned	not assigned	n.a.	n.a.	n.a.	n.a.
T303_03000	K01985 5S ribosomal RNA	not assigned	not assigned	not assigned	n.a.	n.a.	n.a.	n.a.
T303_03005	K14220 tRNA Asn	not assigned	not assigned	not assigned	n.a.	n.a.	n.a.	n.a.
T303_03010	K14228 tRNA Leu	not assigned	not assigned	not assigned	n.a.	n.a.	n.a.	n.a.
T303_03015	K14234 tRNA Thr	not assigned	not assigned	not assigned	n.a.	n.a.	n.a.	n.a.
T303_03020	K14224 tRNA Glu	not assigned	not assigned	not assigned	0.802074	-0.471567	0.267253	0.384907
T303_03025	K15986 manganese-dependent inorganic pyrophosphatase	COG1227	C,P	Energy production and conversion	-0.773386	10.7812	0.00050978	0.00354567
T303_03030	no KO assigned (GenBank) hypothetical protein	not assigned	not assigned	not assigned	-0.20431	5.04921	0.673112	0.768309
T303_03035	K07586 uncharacterized protein	COG3557	S	Function unknown	0.12959	8.85722	0.34619	0.468987
T303_03040	K03565 regulatory protein	COG2137	O	Posttranslational modification, protein turnover, chaperones	0.123283	5.97918	0.560537	0.681648
T303_03045	no KO assigned (GenBank) RNA methyltransferase	COG2265	J	Translation, ribosomal structure and biogenesis	0.0601019	7.81645	0.771746	0.845363
T303_03050	K01914 aspartate--ammonia ligase	COG2502	E	Amino acid transport and metabolism	-1.23548	11.4142	2.35289e-05	0.000428276
T303_03055	K00928 aspartate kinase	COG0527	E	Amino acid transport and metabolism	-0.519177	7.83575	0.0342071	0.0815157
T303_03060	no KO assigned (GenBank) HAD family hydrolase	COG0637	R,G	General function prediction only	-0.987822	6.19266	4.79197e-05	0.000660442
T303_03065	K18474 trans-2-decenoyl-[acyl-carrier protein] isomerase	COG1024	I	Lipid transport and metabolism	-1.12788	8.4256	0.00426658	0.0168984
T303_03070	no KO assigned (GenBank) MarR family transcriptional regulator	COG1846	K	Transcription	-0.669994	8.99242	0.00469527	0.0182998
T303_03075	K00648 3-oxoacyl-[acyl-carrier-protein] synthase III	COG0332	I	Lipid transport and metabolism	-0.79757	9.55351	0.018967	0.0528542
T303_03080	K02078 acyl carrier protein	COG0236	I,Q	Lipid transport and metabolism	-0.995592	9.52135	0.000284923	0.00229055
T303_03085	K02371 enoyl-[acyl-carrier protein] reductase II	COG2070	R	General function prediction only	-0.939138	9.59558	0.00257004	0.0116332
T303_03090	K00645 [acyl-carrier-protein] S-malonyltransferase	COG0331	I	Lipid transport and metabolism	-0.819432	9.54387	0.00213208	0.0100773
T303_03095	K00059 3-oxoacyl-[acyl-carrier protein] reductase	COG1028	I,R,Q	Lipid transport and metabolism	-0.967911	9.17026	0.000549859	0.00372207
T303_03100	K09458 3-oxoacyl-[acyl-carrier-protein] synthase II	COG0304	I,Q	Lipid transport and metabolism	-1.00579	10.2744	0.00020925	0.0018174
T303_03105	K02160 acetyl-CoA carboxylase biotin carboxyl carrier protein	COG0511	I,H	Lipid transport and metabolism	-1.03621	8.57573	0.000106589	0.00116162
T303_03110	K02372 3-hydroxyacyl-[acyl-carrier-protein] dehydratase	COG0764	I	Lipid transport and metabolism	-1.09298	8.54567	4.88915e-05	0.000663915
T303_03115	K01961 acetyl-CoA carboxylase, biotin carboxylase subunit	COG0439	I	Lipid transport and metabolism	-0.907932	9.79275	0.000380456	0.00286767
T303_03120	K01963 acetyl-CoA carboxylase carboxyl transferase subunit beta	COG0777	I	Lipid transport and metabolism	-0.956363	8.88322	0.000235518	0.00198731
T303_03125	K01962 acetyl-CoA carboxylase carboxyl transferase subunit alpha	COG0825	I	Lipid transport and metabolism	-0.945188	8.85446	0.000268705	0.0021893
T303_03130	K07173 S-ribosylhomocysteine lyase	COG1854	T	Signal transduction mechanisms	-1.10113	9.0606	6.25894e-05	0.000793263
T303_03140	K18682 ribonucrease Y	COG1418	J,R	Translation, ribosomal structure and biogenesis	0.0553456	9.94481	0.72905	0.812641
T303_03150	K03436 DeoR family transcriptional regulator, fructose operon transcriptional repressor	COG1349	K,G	Transcription	-0.780185	9.55571	0.179644	0.286626
T303_03155	K00882 1-phosphofructokinase	COG1105	G	Carbohydrate transport and metabolism	-0.337815	10.1148	0.554197	0.67548
T303_03165	K00383 glutathione reductase (NADPH)	COG1249	C	Energy production and conversion	0.0823873	11.1025	0.770404	0.845328
T303_03170	K11754 dihydrofolate synthase / folylpolyglutamate synthase	COG0285	H	Coenzyme transport and metabolism	0.577499	7.71732	0.00973537	0.0319144
T303_03175	no KO assigned (GenBank) hypothetical protein	not assigned	not assigned	not assigned	0.164841	7.52129	0.34785	0.47012
T303_03180	K04487 cysteine desulfurase	COG1104	E	Amino acid transport and metabolism	0.203257	8.20836	0.150241	0.251774
T303_03185	K03151 thiamine biosynthesis protein ThiI	COG0301	H,J	Coenzyme transport and metabolism	-0.056932	8.63956	0.677017	0.770709
T303_03190	no KO assigned (GenBank) glycosyl transferase family 4	COG0438	M	Cell wall/membrane/envelope biogenesis	-0.398707	9.23246	0.00853673	0.0286962
T303_03195	no KO assigned (GenBank) accessory Sec system glycosyltransferase GtfB	not assigned	not assigned	not assigned	-0.470127	9.18967	0.0032649	0.0138273
T303_03200	no KO assigned (GenBank) hypothetical protein	not assigned	not assigned	not assigned	-0.34194	4.17176	0.189143	0.297961
T303_03205	K02888 large subunit ribosomal protein L21	COG0261	J	Translation, ribosomal structure and biogenesis	0.376878	10.7789	0.0377685	0.0874286
T303_03210	K02899 large subunit ribosomal protein L27	COG0211	J	Translation, ribosomal structure and biogenesis	0.0227333	10.4193	0.90482	0.93998
T303_03215	no KO assigned (GenBank) acetyltransferase	COG1670	J,O	Translation, ribosomal structure and biogenesis	0.968551	7.35458	0.0145546	0.0436587
T303_03220	no KO assigned (GenBank) transposase	COG4835	S	Function unknown	-0.216372	7.9664	0.199979	0.311058
T303_03230	K00215 4-hydroxy-tetrahydrodipicolinate reductase	COG0289	E	Amino acid transport and metabolism	-0.33816	8.95809	0.0340247	0.0812896
T303_03235	K00974 tRNA nucleotidyltransferase (CCA-adding enzyme)	COG0617	J	Translation, ribosomal structure and biogenesis	-0.460643	8.70084	0.00484669	0.0187194
T303_03240	K15738 ABC transport system&	COG0488	R	General function prediction only	-0.66504	7.85346	0.000119616	0.0012697
T303_03245	no KO assigned (GenBank) hypothetical protein	COG3247	S	Function unknown	0.412588	9.95593	0.193837	0.303158
T303_03250	no KO assigned (GenBank) DNA mismatch repair protein MutT	COG1051	F	Nucleotide transport and metabolism	-1.00926	2.39153	0.00435996	0.0172284
T303_03255	no KO assigned (GenBank) transcriptional regulator	COG3172	H	Coenzyme transport and metabolism	-0.623204	2.87668	0.0259518	0.0663729
T303_03260	K00262 glutamate dehydrogenase (NADP+)	COG0334	E	Amino acid transport and metabolism	-1.67594	11.6851	1.41038e-05	0.000308122
T303_03265	K01462 peptide deformylase	COG0242	J	Translation, ribosomal structure and biogenesis	-0.0977723	5.97042	0.539357	0.66106
T303_03270	no KO assigned (GenBank) MarR family transcriptional regulator	COG1846	K	Transcription	0.365441	4.30343	0.202831	0.312934
T303_03275	K06147 ATP-binding cassette, subfamily B, bacterial	COG1132	V	Defense mechanisms	-0.41095	7.0291	0.00662619	0.0239692
T303_03280	K06147 ATP-binding cassette, subfamily B, bacterial	COG1132	V	Defense mechanisms	-0.712075	7.43476	0.000342668	0.00268947
T303_03295	K09903 uridylate kinase	COG0528	F	Nucleotide transport and metabolism	-0.47823	8.68208	0.0583039	0.12041
T303_03300	K02838 ribosome recycling factor	COG0233	J	Translation, ribosomal structure and biogenesis	-0.415178	8.35133	0.0354218	0.0834803
T303_03305	K00243 uncharacterized protein	COG2996	R	General function prediction only	-0.356664	8.97322	0.0747464	0.144673
T303_03310	no KO assigned (GenBank) hypothetical protein	COG4479	S	Function unknown	-0.219225	7.04624	0.179344	0.286515
T303_03315	no KO assigned (GenBank) peptigoglycan-binding protein LysM	COG3942	M	Cell wall/membrane/envelope biogenesis	-0.250993	13.4284	0.295734	0.413738
T303_03320	no KO assigned (GenBank) hypothetical protein	not assigned	not assigned	not assigned	1.11655	8.43083	0.000419258	0.00311891
T303_03325	K06217 phosphate starvation-inducible protein PhoH and related proteins	COG1702	T	Signal transduction mechanisms	0.0374881	8.61094	0.765383	0.841626
T303_03330	no KO assigned (GenBank) hypothetical protein	not assigned	not assigned	not assigned	0.631734	4.6981	0.0229251	0.0601607
T303_03335	no KO assigned (GenBank) hypothetical protein	not assigned	not assigned	not assigned	0.833513	5.4383	0.00815103	0.0275621
T303_03340	no KO assigned (GenBank) hypothetical protein	not assigned	not assigned	not assigned	0.403093	2.95787	0.134926	0.232252
T303_03345	no KO assigned (GenBank) hypothetical protein	not assigned	not assigned	not assigned	0.717771	3.75463	0.0334675	0.080126
T303_03350	K01874 methionyl-tRNA synthetase	COG0143	J	Translation, ribosomal structure and biogenesis	-0.412531	9.8053	0.0279931	0.0700031
T303_03355	no KO assigned (GenBank) LysR family transcriptional regulator	COG0583	K	Transcription	1.96955	5.9896	3.67195e-05	0.000563182
T303_03360	no KO assigned (GenBank) hypothetical protein	not assigned	not assigned	not assigned	1.08109	-0.367927	0.284821	0.404709
T303_03365	K06198 competence protein CoiA	COG4469	R	General function prediction only	0.256755	0.530554	0.609335	0.717804
T303_03370	K08602 oligoendopeptidase F	COG1164	E	Amino acid transport and metabolism	-0.391728	9.29498	0.034708	0.0823038
T303_03375	no KO assigned (GenBank) hypothetical protein	not assigned	not assigned	not assigned	n.a.	n.a.	n.a.	n.a.
T303_03380	no KO assigned (GenBank) O-methyltransferase	COG4122	R	General function prediction only	0.118516	7.74448	0.55163	0.673817
T303_03385	K07533 foldase protein PrsA	not assigned	not assigned	not assigned	0.583529	10.112	0.00134816	0.00736963
T303_03390	K01872 alanyl-tRNA synthetase	COG0013	J	Translation, ribosomal structure and biogenesis	0.952078	10.7368	1.44608e-05	0.000309281
T303_03395	no KO assigned (GenBank) hypothetical protein	not assigned	not assigned	not assigned	0.842733	4.35628	0.00141069	0.00761788
T303_03405	no KO assigned (GenBank) hypothetical protein	not assigned	not assigned	not assigned	-0.496913	3.52027	0.381084	0.507816
T303_03410	no KO assigned (GenBank) cell wall protein	not assigned	not assigned	not assigned	-0.236009	5.00672	0.572558	0.690379
T303_03415	no KO assigned (GenBank) hydrolase	COG0388	R	General function prediction only	0.0884711	6.54666	0.760709	0.837563
T303_03420	K08969 aminotransferase	COG0436	E	Amino acid transport and metabolism	0.184684	7.99586	0.315332	0.435459
T303_03425	K00145 N-acetyl-gamma-glutamyl-phosphate reductase	COG0002	E	Amino acid transport and metabolism	3.6332	9.65378	9.85805e-05	0.00110243
T303_03430	K00620 glutamate N-acetyltransferase / amino-acid N-acetyltransferase	COG1364	E	Amino acid transport and metabolism	3.60519	10.4759	5.83665e-05	0.000756554
T303_03435	K00930 acetylglutamate kinase	COG0548	E	Amino acid transport and metabolism	3.81197	9.65044	2.99711e-06	0.000109172
T303_03440	K00821 acetylornithine/N-succinyldiaminopimelate aminotransferase	COG4992	E	Amino acid transport and metabolism	3.83876	10.6324	1.83317e-07	2.86163e-05
T303_03445	no KO assigned (GenBank) polysaccharide deacetylase	not assigned	not assigned	not assigned	1.74496	6.41633	0.00302403	0.0131657
T303_03450	K00003 homoserine dehydrogenase	COG0460	E	Amino acid transport and metabolism	-0.0663981	9.02339	0.715056	0.801404
T303_03455	K00872 homoserine kinase	COG0083	E	Amino acid transport and metabolism	-0.189253	7.63261	0.222069	0.33359
T303_03460	K05786 chloramphenicol-sensitive protein RarD	COG2962	S	Function unknown	-0.301731	7.24156	0.0771611	0.148674
T303_03465	no KO assigned (GenBank) hypothetical protein	not assigned	not assigned	not assigned	-0.269033	8.99322	0.072202	0.140864
T303_03470	no KO assigned (GenBank) hypothetical protein	not assigned	not assigned	not assigned	-0.0901838	8.19154	0.535997	0.657413
T303_03485	K01873 valyl-tRNA synthetase	COG0525	J	Translation, ribosomal structure and biogenesis	1.23072	10.4808	4.20939e-07	3.42965e-05
T303_03490	no KO assigned (GenBank) hypothetical protein	not assigned	not assigned	not assigned	3.04851	-0.961802	0.0138871	0.042204
T303_03495	K02110 F-type H+-transporting ATPase subunit c	COG0636	C	Energy production and conversion	-0.678456	8.88732	0.0148693	0.0442151
T303_03500	K02108 F-type H+-transporting ATPase subunit a	COG0356	C	Energy production and conversion	-0.515488	10.961	0.0288993	0.0715581
T303_03505	K02109 F-type H+-transporting ATPase subunit b	COG0711	C	Energy production and conversion	-0.54069	10.6025	0.0155453	0.0457797
T303_03510	K02113 F-type H+-transporting ATPase subunit delta	COG0712	C	Energy production and conversion	-0.496627	10.6113	0.0162035	0.0472108
T303_03515	K02111 F-type H+-transporting ATPase subunit alpha	COG0056	C	Energy production and conversion	-0.537863	12.8464	0.0101285	0.0328217
T303_03520	K02115 F-type H+-transporting ATPase subunit gamma	COG0224	C	Energy production and conversion	-0.533294	12.159	0.00155553	0.00801658
T303_03525	K02112 F-type H+-transporting ATPase subunit beta	COG0055	C	Energy production and conversion	-0.543344	13.1468	0.00101044	0.00600258
T303_03530	K02114 F-type H+-transporting ATPase subunit epsilon	COG0355	C	Energy production and conversion	-0.557289	11.0903	0.0010141	0.00600258
T303_03535	K03588 cell division protein FtsW	COG0772	D	Cell cycle control, cell division, chromosome partitioning	0.361798	9.05747	0.022195	0.0589684
T303_03540	K02358 elongation factor Tu	COG0050	J	Translation, ribosomal structure and biogenesis	-0.115417	14.6526	0.507192	0.630672
T303_03545	K01803 triosephosphate isomerase (TIM)	COG0149	G	Carbohydrate transport and metabolism	-0.283623	11.2292	0.155516	0.258589
T303_03550	K00943 dTMP kinase	COG0125	F	Nucleotide transport and metabolism	-0.19994	7.15686	0.168104	0.27315
T303_03555	K02341 DNA polymerase III subunit delta'	not assigned	not assigned	not assigned	-0.385123	7.70165	0.0115054	0.0361145
T303_03560	no KO assigned (GenBank) signal peptidase II	COG1774	T	Signal transduction mechanisms	-0.540031	7.82019	0.00130832	0.00719789
T303_03565	no KO assigned (GenBank) DNA replication initiation control protein YabA	COG4467	L	Replication, recombination and repair	-0.711485	5.6613	0.000449961	0.00327217
T303_03570	K07056 16S rRNA (cytidine1402-2'-O)-methyltransferase	COG0313	J	Translation, ribosomal structure and biogenesis	-0.459189	8.07521	0.00346607	0.0144999
T303_03575	K03320 ammonium transporter, Amt family	COG0004	P	Inorganic ion transport and metabolism	-1.27382	1.70685	0.00156842	0.00805874
T303_03580	K04751 nitrogen regulatory protein P-II 1	COG0347	T,E	Signal transduction mechanisms	-0.830646	1.2892	0.0623512	0.126702
T303_03585	no KO assigned (GenBank) peptidoglycan hydrolase	COG1705	N,M	Cell motility	-0.783377	6.187	0.000201061	0.00177328
T303_03590	no KO assigned (GenBank) haloacid dehalogenase	COG0561	R,H	General function prediction only	-0.832615	7.6898	6.53179e-05	0.000809847
T303_03600	no KO assigned (GenBank) hypothetical protein	not assigned	not assigned	not assigned	-0.329995	2.38933	0.209214	0.32047
T303_03605	no KO assigned (GenBank) phosphate transporter	not assigned	not assigned	not assigned	-1.22199	2.99508	0.000203235	0.00178326
T303_03610	K01443 N-acetylglucosamine-6-phosphate deacetylase	COG1820	G	Carbohydrate transport and metabolism	-0.211289	6.0657	0.305654	0.425129
T303_03615	no KO assigned (GenBank) hypothetical protein	not assigned	not assigned	not assigned	-1.15928	5.75098	3.33967e-05	0.000530649
T303_03620	no KO assigned (GenBank) hypothetical protein	not assigned	not assigned	not assigned	-0.658059	4.97039	0.010532	0.033809
T303_03630	K01878 glycyl-tRNA synthetase alpha chain	COG0752	J	Translation, ribosomal structure and biogenesis	1.09131	8.34642	2.77416e-07	3.05615e-05
T303_03635	K01879 glycyl-tRNA synthetase beta chain	COG0751	J	Translation, ribosomal structure and biogenesis	1.1267	9.81103	8.98098e-07	5.29878e-05
T303_03640	no KO assigned (GenBank) hypothetical protein	COG4224	S	Function unknown	0.99286	6.12892	6.59866e-06	0.000185087
T303_03645	K03293 amino acid transporter, AAT family	COG1113	E	Amino acid transport and metabolism	0.269745	9.46152	0.215827	0.327086
T303_03650	no KO assigned (GenBank) nucleotidyltransferase	not assigned	not assigned	not assigned	-1.41569	8.2146	0.00117898	0.00670176
T303_03660	K03767 peptidyl-prolyl cis-trans isomerase A (cyclophilin A)	COG0652	O	Posttranslational modification, protein turnover, chaperones	-0.943138	7.85057	4.65803e-05	0.000653269
T303_03665	no KO assigned (GenBank) transposase IS3	COG2801	X	Mobilome - prophages, transposons	1.47631	-0.349868	0.0767193	0.14799
T303_03670	no KO assigned (GenBank) transposase IS3	COG2963	X	Mobilome - prophages, transposons	-0.513376	1.19676	0.239615	0.353432
T303_03675	no KO assigned (GenBank) hypothetical protein	not assigned	not assigned	not assigned	-0.509877	2.08769	0.096538	0.17915
T303_03680	no KO assigned (GenBank) membrane protein	not assigned	not assigned	not assigned	-0.128335	1.70823	0.655181	0.75337
T303_03685	no KO assigned (GenBank) hypothetical protein	not assigned	not assigned	not assigned	-0.180872	2.00856	0.562123	0.683091
T303_03690	no KO assigned (GenBank) hypothetical protein	not assigned	not assigned	not assigned	-0.0457775	2.24432	0.876222	0.923162
T303_03695	no KO assigned (GenBank) LysR family transcriptional regulator	COG0583	K	Transcription	-0.184933	7.5198	0.197904	0.308391
T303_03700	K03101 signal peptidase II	COG0597	U,M	Intracellular trafficking, secretion, and vesicular transport	-0.201272	6.18207	0.144828	0.245348
T303_03705	K06180 23S rRNA pseudouridine1911/1915/1917 synthase	COG0564	J	Translation, ribosomal structure and biogenesis	-0.142606	8.28488	0.140009	0.239077
T303_03710	K02825 pyrimidine operon attenuation protein / uracil phosphoribosyltransferase	COG2065	F	Nucleotide transport and metabolism	-0.585057	7.52917	0.00700381	0.0246874
T303_03715	K02824 uracil permease	COG2233	F	Nucleotide transport and metabolism	-0.362277	8.79249	0.0680278	0.135427
T303_03720	K00609 aspartate carbamoyltransferase catalytic subunit	COG0540	F	Nucleotide transport and metabolism	-0.310302	8.6896	0.200926	0.311681
T303_03725	K01956 carbamoyl-phosphate synthase small subunit	COG0505	E,F	Amino acid transport and metabolism	-0.249338	9.29431	0.397595	0.523296
T303_03730	K01955 carbamoyl-phosphate synthase large subunit	COG0458	E,F	Amino acid transport and metabolism	-0.0561824	11.2063	0.877851	0.923352
T303_03735	no KO assigned (GenBank) transposase IS1193	COG3464	X	Mobilome - prophages, transposons	n.a.	n.a.	n.a.	n.a.
T303_03740	no KO assigned (GenBank) SAM-dependent methyltransferase	not assigned	not assigned	not assigned	-0.304896	3.96906	0.102277	0.186166
T303_03745	no KO assigned (GenBank) hypothetical protein	not assigned	not assigned	not assigned	0.0896446	0.635175	0.883669	0.926464
T303_03750	K02005 HlyD family secretion protein	not assigned	not assigned	not assigned	-0.0543875	2.84498	0.870697	0.919039
T303_03755	no KO assigned (GenBank) ABC transporter substrate-binding protein	not assigned	not assigned	not assigned	-0.205362	3.37949	0.390881	0.516845
T303_03765	no KO assigned (GenBank) hypothetical protein	not assigned	not assigned	not assigned	-0.105089	2.57313	0.706648	0.794399
T303_03770	K02004 putative ABC transport system permease protein	not assigned	not assigned	not assigned	-0.0653381	2.51017	0.795414	0.864098
T303_03775	K02004 putative ABC transport system permease protein	not assigned	not assigned	not assigned	0.136123	1.57135	0.733845	0.817454
T303_03780	K02864 large subunit ribosomal protein L10	COG0244	J	Translation, ribosomal structure and biogenesis	1.50494	11.0309	0.00237066	0.0110223
T303_03785	K02935 large subunit ribosomal protein L7/L12	COG0222	J	Translation, ribosomal structure and biogenesis	1.4915	10.5471	0.00172207	0.00856528
T303_03795	K02003 putative ABC transport system ATP-binding protein	COG1136	M	Cell wall/membrane/envelope biogenesis	1.10928	3.3707	0.0378125	0.0874286
T303_03800	K02004 putative ABC transport system permease protein	not assigned	not assigned	not assigned	0.615048	4.26387	0.0595715	0.122496
T303_03805	no KO assigned (GenBank) hypothetical protein	not assigned	not assigned	not assigned	0.237608	5.43927	0.335308	0.457506
T303_03810	no KO assigned (GenBank) hypothetical protein	not assigned	not assigned	not assigned	0.597906	7.60202	0.0016816	0.00852284
T303_03815	no KO assigned (GenBank) hypothetical protein	not assigned	not assigned	not assigned	0.859395	5.72369	7.8471e-05	0.000930127
T303_03820	no KO assigned (GenBank) Mucus binding protein	not assigned	not assigned	not assigned	0.871235	11.6346	0.000484435	0.00346807
T303_03825	no KO assigned (GenBank) hypothetical protein	not assigned	not assigned	not assigned	1.46163	1.30019	0.031196	0.0758188
T303_03830	K18887 ATP-binding cassette, subfamily B, multidrug efflux pump	COG1132	V	Defense mechanisms	-0.340757	5.18243	0.324731	0.445561
T303_03835	K18888 ATP-binding cassette, subfamily B, multidrug efflux pump	COG1132	V	Defense mechanisms	-0.876806	5.61194	0.00828541	0.0279612
T303_03840	K07568 S-adenosylmethionine:tRNA ribosyltransferase-isomerase	COG0809	J	Translation, ribosomal structure and biogenesis	1.70693	6.79379	2.99889e-06	0.000109172
T303_03845	K02564 glucosamine-6-phosphate deaminase	COG0363	G	Carbohydrate transport and metabolism	1.93874	3.87036	1.28994e-05	0.000298536
T303_03850	no KO assigned (GenBank) sensor histidine kinase	not assigned	not assigned	not assigned	1.13211	5.99288	0.00128207	0.00709911
T303_03855	no KO assigned (GenBank) response regulator	COG3279	T,K	Signal transduction mechanisms	1.08682	5.47904	0.0068693	0.0245717
T303_03860	no KO assigned (GenBank) molybdopterin biosynthesis protein MoeB	COG0476	H	Coenzyme transport and metabolism	-0.462563	4.59321	0.0164186	0.0476947
T303_03865	K01990 ABC-2 type transport system ATP-binding protein	COG1131	V	Defense mechanisms	-0.491981	4.88643	0.0134362	0.0411259
T303_03870	K01992 ABC-2 type transport system permease protein	not assigned	not assigned	not assigned	-0.23355	4.8143	0.154082	0.256453
T303_03875	K07146 UPF0176 protein	COG1054	R	General function prediction only	0.0781254	9.90794	0.615574	0.722888
T303_03880	K07729 putative transcriptional regulator	COG1476	K	Transcription	0.928921	0.725346	0.0283322	0.0706653
T303_03885	no KO assigned (GenBank) hypothetical protein	not assigned	not assigned	not assigned	1.38632	0.818011	0.0309364	0.0752946
T303_03890	no KO assigned (GenBank) phosphorylase	not assigned	not assigned	not assigned	0.515346	7.39761	0.0180013	0.0509095
T303_03895	no KO assigned (GenBank) membrane protein	COG1814	P	Inorganic ion transport and metabolism	-0.564468	8.92485	0.0250879	0.0647442
T303_03900	K06183 16S rRNA pseudouridine516 synthase	COG1187	J	Translation, ribosomal structure and biogenesis	0.269277	5.58406	0.157351	0.260879
T303_03905	no KO assigned (GenBank) peptidase M20	COG1473	R	General function prediction only	0.318814	9.51341	0.410493	0.53779
T303_03910	no KO assigned (GenBank) alanine dehydrogenase	not assigned	not assigned	not assigned	0.778116	0.274637	0.333684	0.455654
T303_03915	K00259 alanine dehydrogenase	not assigned	not assigned	not assigned	0.684047	1.88465	0.193684	0.303158
T303_03920	no KO assigned (GenBank) pyridine nucleotide-disulfide oxidoreductase	COG1249	C	Energy production and conversion	0.638289	12.0515	0.0728248	0.141756
T303_03925	K09962 uncharacterized protein	COG3575	S	Function unknown	0.515373	5.03985	0.169275	0.27479
T303_03930	K00869 mevalonate kinase	COG1577	I	Lipid transport and metabolism	-0.349673	6.39034	0.0552002	0.115603
T303_03935	K01597 diphosphomevalonate decarboxylase	COG3407	I	Lipid transport and metabolism	-0.535665	6.7027	0.00690766	0.0245717
T303_03940	K00938 phosphomevalonate kinase	COG1577	I	Lipid transport and metabolism	-0.499162	6.82642	0.00748606	0.0258761
T303_03945	K01823 isopentenyl-diphosphate Delta-isomerase	COG1304	C,R,I	Energy production and conversion	-0.442575	6.99508	0.0124495	0.038589
T303_03950	no KO assigned (GenBank) hypothetical protein	not assigned	not assigned	not assigned	-0.488269	3.37995	0.10211	0.186166
T303_03955	K04042 bifunctional UDP-N-acetylglucosamine pyrophosphorylase / Glucosamine-1-phosphate N-acetyltran	COG1207	M	Cell wall/membrane/envelope biogenesis	-0.280109	8.52326	0.0621569	0.126608
T303_03960	K01515 ADP-ribose pyrophosphatase	COG0494	V	Defense mechanisms	-0.262396	6.70495	0.0459558	0.10188
T303_03965	no KO assigned (GenBank) hypothetical protein	not assigned	not assigned	not assigned	-0.426208	5.13086	0.00364165	0.0150141
T303_03970	K01243 adenosylhomocysteine nucleosidase	COG0775	F	Nucleotide transport and metabolism	-0.431229	7.74911	0.00113721	0.00655141
T303_03975	no KO assigned (GenBank) hypothetical protein	not assigned	not assigned	not assigned	2.31798	2.33844	8.15121e-06	0.000217918
T303_03980	no KO assigned (GenBank) peptidase	not assigned	not assigned	not assigned	2.38804	2.69911	2.20687e-05	0.00041043
T303_03985	no KO assigned (GenBank) hypothetical protein	not assigned	not assigned	not assigned	1.71891	1.75607	0.0014723	0.0077273
T303_03990	K13677 1,2-diacylglycerol-3-alpha-glucose alpha-1,2-glucosyltransferase	COG0438	M	Cell wall/membrane/envelope biogenesis	-0.0720057	8.76951	0.577687	0.693143
T303_03995	K19002 1,2-diacylglycerol 3-alpha-glucosyltransferase	COG0438	M	Cell wall/membrane/envelope biogenesis	0.0142078	9.3938	0.911447	0.942857
T303_04005	K01868 threonyl-tRNA synthetase	COG0441	J	Translation, ribosomal structure and biogenesis	0.989288	9.17848	0.000113245	0.00122634
T303_04010	no KO assigned (GenBank) hydrolase	not assigned	not assigned	not assigned	1.198	5.97608	6.82256e-05	0.000827901
T303_04015	no KO assigned (GenBank) hypothetical protein	not assigned	not assigned	not assigned	0.74637	5.76183	0.000598051	0.00393563
T303_04020	no KO assigned (GenBank) hypothetical protein	not assigned	not assigned	not assigned	-0.10627	3.25673	0.657089	0.75455
T303_04025	K11068 hemolysin III	COG1272	U	Intracellular trafficking, secretion, and vesicular transport	-0.147334	7.9434	0.53333	0.654949
T303_04035	K00054 hydroxymethylglutaryl-CoA reductase	COG1257	I	Lipid transport and metabolism	1.62253	8.64338	2.81495e-08	1.20409e-05
T303_04040	K01641 hydroxymethylglutaryl-CoA synthase	COG3425	I	Lipid transport and metabolism	-0.239401	9.0531	0.0794727	0.15193
T303_04045	K00560 thymidylate synthase	COG0207	F	Nucleotide transport and metabolism	-0.29372	8.10514	0.237282	0.351507
T303_04050	K00287 dihydrofolate reductase	COG0262	H	Coenzyme transport and metabolism	0.191488	8.76566	0.138609	0.237109
T303_04055	no KO assigned (GenBank) hypothetical protein	not assigned	not assigned	not assigned	-0.00934772	4.41562	0.958328	0.971862
T303_04060	K03544 ATP-dependent Clp protease ATP-binding subunit ClpX	COG1219	O	Posttranslational modification, protein turnover, chaperones	-0.289209	10.1763	0.0713842	0.139906
T303_04065	K03978 GTP-binding protein	COG0218	D	Cell cycle control, cell division, chromosome partitioning	-0.251685	9.57934	0.0969699	0.179757
T303_04070	K16235 S-methylmethionine transporter	COG0833	E	Amino acid transport and metabolism	1.29227	7.10465	0.000495792	0.00347664
T303_04075	K00547 homocysteine S-methyltransferase	COG2040	E	Amino acid transport and metabolism	1.17345	6.8717	0.00140997	0.00761788
T303_04080	no KO assigned (GenBank) aldose 1-epimerase	not assigned	not assigned	not assigned	0.610401	6.07724	0.0618227	0.126176
T303_04085	no KO assigned (GenBank) hypothetical protein	not assigned	not assigned	not assigned	0.841302	6.22134	0.0144746	0.0435255
T303_04090	K08591 glycerol-3-phosphate acyltransferase PlsY	COG0344	I	Lipid transport and metabolism	0.307265	8.07942	0.176127	0.282696
T303_04095	K02622 topoisomerase IV subunit B	COG0187	L	Replication, recombination and repair	-0.498634	8.05796	0.0606155	0.124059
T303_04100	K02621 topoisomerase IV subunit A	COG0188	L	Replication, recombination and repair	-0.219742	8.7472	0.346516	0.469057
T303_04105	K00826 branched-chain amino acid aminotransferase	COG0115	E,H	Amino acid transport and metabolism	-0.130453	8.16578	0.506895	0.630672
T303_04110	no KO assigned (GenBank) branched-chain amino acid aminotransferase	not assigned	not assigned	not assigned	-0.465351	7.57147	0.0090962	0.0304338
T303_04115	K14236 tRNA Tyr	not assigned	not assigned	not assigned	0.30958	3.36887	0.307122	0.42653
T303_04120	K14223 tRNA Gln	not assigned	not assigned	not assigned	0.501238	6.03122	0.0562303	0.117298
T303_04125	K02945 small subunit ribosomal protein S1	COG0539	J	Translation, ribosomal structure and biogenesis	0.0760439	12.4738	0.688431	0.780022
T303_04130	K14219 tRNA Arg	not assigned	not assigned	not assigned	0.208388	2.64199	0.499581	0.624841
T303_04135	no KO assigned (GenBank) hypothetical protein	not assigned	not assigned	not assigned	0.28427	8.66787	0.18577	0.295128
T303_04140	no KO assigned (GenBank) hypothetical protein	COG0398	S	Function unknown	0.565278	6.75582	0.0179197	0.0507626
T303_04145	K12554 alanine adding enzyme	COG2348	M	Cell wall/membrane/envelope biogenesis	0.168487	8.51397	0.184657	0.293632
T303_04155	no KO assigned (GenBank) ribose 5-phosphate isomerase	not assigned	not assigned	not assigned	-0.588604	7.11203	0.00225864	0.0106168
T303_04160	K03574 8-oxo-dGTP diphosphatase	COG0494	V	Defense mechanisms	-0.475522	7.36225	0.0290867	0.0718144
T303_04165	K03697 ATP-dependent Clp protease ATP-binding subunit ClpE	COG0542	O	Posttranslational modification, protein turnover, chaperones	-0.326186	12.3807	0.186689	0.295764
T303_04170	K00611 ornithine carbamoyltransferase	COG0078	E	Amino acid transport and metabolism	4.81728	9.32067	3.68652e-05	0.000563182
T303_04175	no KO assigned (GenBank) hypothetical protein	COG4703	S	Function unknown	0.85415	7.9197	0.0106093	0.0339029
T303_04180	K02029 polar amino acid transport system permease protein	COG0765	E	Amino acid transport and metabolism	1.86507	8.60376	0.00296608	0.0129954
T303_04185	K02028 polar amino acid transport system ATP-binding protein	COG1126	E	Amino acid transport and metabolism	1.98225	9.25139	0.000530894	0.00366274
T303_04190	K04758 ferrous iron transport protein A	COG1918	P	Inorganic ion transport and metabolism	1.22908	6.79542	0.00317803	0.0135074
T303_04195	K04759 ferrous iron transport protein B	COG0370	P	Inorganic ion transport and metabolism	1.27115	9.72438	0.000184503	0.00169723
T303_04200	no KO assigned (GenBank) membrane protein	not assigned	not assigned	not assigned	1.32075	4.43311	0.000211431	0.00182707
T303_04205	K01790 dTDP-4-dehydrorhamnose 3,5-epimerase	COG1898	M	Cell wall/membrane/envelope biogenesis	0.533121	8.8504	0.00586362	0.0218576
T303_04210	K20374 HTH-type transcriptional regulator, SHP3-responsive repressor	not assigned	not assigned	not assigned	0.409963	5.48028	0.023879	0.0621871
T303_04215	no KO assigned (GenBank) lysophospholipase	not assigned	not assigned	not assigned	0.0134591	4.95004	0.945298	0.961597
T303_04220	no KO assigned (GenBank) hypothetical protein	not assigned	not assigned	not assigned	0.0271498	2.81009	0.896942	0.934917
T303_04225	no KO assigned (GenBank) hypothetical protein	not assigned	not assigned	not assigned	0.278341	3.98991	0.163296	0.266349
T303_04230	K01491 methylenetetrahydrofolate dehydrogenase (NADP+) / methenyltetrahydrofolate cyclohydrolase	COG0190	H	Coenzyme transport and metabolism	-0.954003	5.4369	0.000794058	0.00499228
T303_04235	no KO assigned (GenBank) carbohydrate kinase	COG0063	F	Nucleotide transport and metabolism	-0.985508	6.12822	0.000852709	0.00522933
T303_04240	K00687 penicillin-binding protein 2B	COG0768	M,D	Cell wall/membrane/envelope biogenesis	-0.285343	8.93761	0.174944	0.281588
T303_04245	K06187 recombination protein RecR	COG0353	L	Replication, recombination and repair	-0.291	7.30001	0.0567346	0.11795
T303_04255	K07042 probable rRNA maturation factor	COG0319	J	Translation, ribosomal structure and biogenesis	-0.379821	7.36645	0.0259931	0.0663795
T303_04260	K00887 undecaprenol kinase	COG0818	I	Lipid transport and metabolism	-0.489371	5.78689	0.0280258	0.0700031
T303_04265	K03595 GTPase	COG1159	J	Translation, ribosomal structure and biogenesis	-0.767872	8.15504	0.00108176	0.00630943
T303_04270	K10563 formamidopyrimidine-DNA glycosylase	COG0266	L	Replication, recombination and repair	-0.192354	6.26154	0.263058	0.380135
T303_04275	K00859 dephospho-CoA kinase	COG0237	H	Coenzyme transport and metabolism	-0.316815	5.87399	0.0292697	0.0719548
T303_04285	K02913 large subunit ribosomal protein L33	COG0267	J	Translation, ribosomal structure and biogenesis	0.738842	5.17431	0.00690273	0.0245717
T303_04290	K03075 preprotein translocase subunit SecG	COG1314	U	Intracellular trafficking, secretion, and vesicular transport	-0.337588	8.54776	0.0286373	0.0711152
T303_04295	K12573 ribonuclease R	COG0557	K	Transcription	0.218907	10.0277	0.136254	0.234132
T303_04300	K03664 SsrA-binding protein	COG0691	O	Posttranslational modification, protein turnover, chaperones	-0.155781	7.66469	0.314412	0.434672
T303_04305	K03768 peptidyl-prolyl cis-trans isomerase B (cyclophilin B)	COG0652	O	Posttranslational modification, protein turnover, chaperones	0.12912	10.41	0.276324	0.39531
T303_04310	K07570 general stress protein 13	COG1098	R	General function prediction only	0.0277766	8.82806	0.791091	0.861041
T303_04315	K01271 Xaa-Pro dipeptidase	COG0006	E	Amino acid transport and metabolism	-0.674913	9.85497	0.0147129	0.0439332
T303_04320	K02529 LacI family transcriptional regulator	COG1609	K	Transcription	0.346833	9.63665	0.218765	0.330368
T303_04325	no KO assigned (GenBank) MmcQ protein	not assigned	not assigned	not assigned	-0.256809	5.44235	0.305861	0.425129
T303_04335	K00865 glycerate 2-kinase	COG1929	G	Carbohydrate transport and metabolism	-0.43269	7.42883	0.079202	0.151582
T303_04340	no KO assigned (GenBank) glycogen synthase	COG5506	S	Function unknown	-0.208775	6.5849	0.340482	0.462847
T303_04345	K01689 enolase	COG0148	G	Carbohydrate transport and metabolism	0.208923	13.5151	0.13237	0.228311
T303_04350	no KO assigned (GenBank) isoleucyl-tRNA synthetase	not assigned	not assigned	not assigned	-0.243155	7.3838	0.0982752	0.181979
T303_04355	K19005 lipoteichoic acid synthase	COG1368	M	Cell wall/membrane/envelope biogenesis	-0.062308	9.33985	0.742346	0.82424
T303_04360	K06969 23S rRNA (cytosine1962-C5)-methyltransferase	COG1092	J	Translation, ribosomal structure and biogenesis	-0.194437	7.66974	0.147386	0.248206
T303_04365	K03785 3-dehydroquinate dehydratase I	COG0710	E	Amino acid transport and metabolism	-0.304246	6.92382	0.0562836	0.117298
T303_04370	K00014 shikimate dehydrogenase	COG0169	E	Amino acid transport and metabolism	-0.28789	7.163	0.0779545	0.149781
T303_04375	K01735 3-dehydroquinate synthase	COG0337	E	Amino acid transport and metabolism	-0.614536	7.9391	0.00360626	0.0149402
T303_04380	K01736 chorismate synthase	COG0082	E	Amino acid transport and metabolism	-0.590061	8.59081	0.00248192	0.0114463
T303_04385	K04517 prephenate dehydrogenase	COG0287	E	Amino acid transport and metabolism	-0.481185	8.41108	0.00423166	0.016799
T303_04390	no KO assigned (GenBank) hypothetical protein	COG3679	T	Signal transduction mechanisms	-0.45254	6.51242	0.00602164	0.0222528
T303_04395	K00016 L-lactate dehydrogenase	COG0039	C	Energy production and conversion	-0.589469	7.9569	0.00229613	0.0107635
T303_04400	K00800 3-phosphoshikimate 1-carboxyvinyltransferase	COG0128	E	Amino acid transport and metabolism	-0.479416	9.30583	0.0108162	0.0343987
T303_04405	K00891 shikimate kinase	COG0703	E	Amino acid transport and metabolism	-0.331487	6.86808	0.0506212	0.107727
T303_04410	K04518 prephenate dehydratase	COG0077	E	Amino acid transport and metabolism	-0.195845	8.24355	0.206321	0.317746
T303_04415	no KO assigned (GenBank) LytR family transcriptional regulator	COG1316	M	Cell wall/membrane/envelope biogenesis	-0.233027	9.7616	0.110211	0.197456
T303_04420	K11041 exfoliative toxin A/B	COG1275	V	Defense mechanisms	3.13879	7.79473	6.63797e-05	0.000811255
T303_04425	no KO assigned (GenBank) dehydrogenase	COG1960	I	Lipid transport and metabolism	1.73688	10.9236	0.00404839	0.016222
T303_04430	no KO assigned (GenBank) alkylhydroperoxidase	COG2128	P	Inorganic ion transport and metabolism	1.79906	10.0341	0.00271174	0.012146
T303_04435	K03215 23S rRNA (uracil1939-C5)-methyltransferase	COG2265	J	Translation, ribosomal structure and biogenesis	-0.835538	7.66108	4.48933e-05	0.000634813
T303_04450	no KO assigned (GenBank) hypothetical protein	not assigned	not assigned	not assigned	-1.07146	6.10816	1.53426e-06	7.09491e-05
T303_04455	no KO assigned (GenBank) hypothetical protein	not assigned	not assigned	not assigned	-0.953524	4.65947	0.000120959	0.0012697
T303_04470	K07483 transposase	COG2963	X	Mobilome - prophages, transposons	-0.1052	2.64001	0.770963	0.845328
T303_04480	no KO assigned (GenBank) bacteriocin immunity protein	not assigned	not assigned	not assigned	-0.765507	4.05127	0.0731079	0.141984
T303_04490	no KO assigned (GenBank) hypothetical protein	COG3272	S	Function unknown	-0.823503	5.28208	0.0104717	0.0336787
T303_04495	no KO assigned (GenBank) pyrimidine dimer DNA glycosylase	not assigned	not assigned	not assigned	-0.761128	6.28794	0.00108415	0.00630943
T303_04505	no KO assigned (GenBank) hypothetical protein	not assigned	not assigned	not assigned	-0.538628	6.51238	0.0145699	0.0436587
T303_04515	no KO assigned (GenBank) hypothetical protein	not assigned	not assigned	not assigned	-0.438433	4.08496	0.12569	0.21922
T303_04520	no KO assigned (GenBank) hypothetical protein	not assigned	not assigned	not assigned	-0.497055	4.58801	0.0469852	0.102972
T303_04525	no KO assigned (GenBank) hypothetical protein	not assigned	not assigned	not assigned	-0.844449	8.00696	0.000492348	0.00347664
T303_04530	K09952 CRISPR-associated endonuclease Csn1	COG3513	V	Defense mechanisms	0.0469353	9.69039	0.792462	0.861985
T303_04535	K15342 CRISP-associated protein Cas1	COG1518	V	Defense mechanisms	-0.234626	5.62263	0.146339	0.246685
T303_04540	K09951 CRISPR-associated protein Cas2	COG3512	V	Defense mechanisms	0.0456694	2.69638	0.881568	0.925462
T303_04545	no KO assigned (GenBank) CRISPR-associated protein Csn2	not assigned	not assigned	not assigned	-0.0162429	5.77411	0.927007	0.949558
T303_04550	K08986 putative membrane protein	COG3689	S	Function unknown	0.901198	7.96566	0.00148762	0.00778384
T303_04555	K07089 uncharacterized protein	COG0701	S	Function unknown	0.623407	7.72846	0.0334834	0.080126
T303_04560	no KO assigned (GenBank) hypothetical protein	not assigned	not assigned	not assigned	-0.624762	6.54926	0.0910216	0.170392
T303_04565	K06959 protein Tex	COG2183	K	Transcription	-0.758551	8.74101	2.45049e-05	0.000431973
T303_04570	K03095 SprT-like protein	COG3091	R	General function prediction only	-0.74171	6.25542	0.000215755	0.00185506
T303_04575	no KO assigned (GenBank) membrane protein	COG1983	T,K	Signal transduction mechanisms	-0.0934271	8.69766	0.772835	0.845849
T303_04580	K06023 HPr kinase/phosphorylase	COG1493	T	Signal transduction mechanisms	-0.252748	8.48681	0.17334	0.280062
T303_04585	K13292 phosphatidylglycerol:prolipoprotein diacylglycerol transferase	COG0682	M	Cell wall/membrane/envelope biogenesis	-0.0276815	8.15296	0.853089	0.908331
T303_04590	no KO assigned (GenBank) chemotaxis protein	COG4768	S	Function unknown	0.474253	8.45077	0.0196932	0.0539985
T303_04595	no KO assigned (GenBank) hypothetical protein	not assigned	not assigned	not assigned	0.199182	8.95199	0.255158	0.372256
T303_04600	no KO assigned (GenBank) hypothetical protein	not assigned	not assigned	not assigned	-0.12855	7.19932	0.433833	0.559795
T303_04605	no KO assigned (GenBank) peptidase family U32	COG0826	O	Posttranslational modification, protein turnover, chaperones	0.451723	9.33597	0.00552217	0.0208575
T303_04610	K08303 putative protease	COG0826	O	Posttranslational modification, protein turnover, chaperones	0.433021	10.2374	0.00713243	0.0250074
T303_04615	no KO assigned (GenBank) transposase IS1193	COG3464	X	Mobilome - prophages, transposons	3.07828	0.406546	0.000566211	0.0037696
T303_04625	no KO assigned (GenBank) hypothetical protein	not assigned	not assigned	not assigned	-0.575082	4.89894	0.0146348	0.0437764
T303_04630	no KO assigned (GenBank) seryl-tRNA synthetase	COG4443	S	Function unknown	-0.805077	6.10149	0.0017125	0.00856528
T303_04635	no KO assigned (GenBank) transposase IS1193	COG3464	X	Mobilome - prophages, transposons	0.0884335	0.0606452	0.883993	0.926464
T303_04640	K03322 manganese transport protein	COG1914	P	Inorganic ion transport and metabolism	0.165439	11.5781	0.291608	0.410314
T303_04645	no KO assigned (GenBank) hypothetical protein	not assigned	not assigned	not assigned	0.261651	-0.32269	0.628883	0.732484
T303_04650	K03574 8-oxo-dGTP diphosphatase	not assigned	not assigned	not assigned	-0.305441	4.71004	0.24591	0.360851
T303_04655	no KO assigned (GenBank) RNA helicase	COG1061	L,K	Replication, recombination and repair	0.613234	4.39922	0.0235109	0.0616035
T303_04660	no KO assigned (GenBank) transposase IS905	COG3328	X	Mobilome - prophages, transposons	0.812039	1.47979	0.0249808	0.0646627
T303_04665	K04567 lysyl-tRNA synthetase, class II	COG1190	J	Translation, ribosomal structure and biogenesis	0.377257	10.5908	0.0147824	0.0440639
T303_04670	no KO assigned (GenBank) peptidoglycan-binding protein	not assigned	not assigned	not assigned	0.460961	8.7666	0.243496	0.357763
T303_04675	no KO assigned (GenBank) Valyl-tRNA synthetase	not assigned	not assigned	not assigned	0.427192	7.7069	0.193659	0.303158
T303_04680	K07025 putative hydrolase of the HAD superfamily	COG1011	H	Coenzyme transport and metabolism	0.435667	7.78925	0.114284	0.203687
T303_04685	no KO assigned (GenBank) hypothetical protein	not assigned	not assigned	not assigned	2.93403	0.91485	0.000805512	0.00503004
T303_04690	K15634 probable phosphoglycerate mutase	COG0406	G	Carbohydrate transport and metabolism	-0.0850038	6.30778	0.501913	0.626385
T303_04695	K03976 Cys-tRNA(Pro)/Cys-tRNA(Cys) deacylase	COG2606	J	Translation, ribosomal structure and biogenesis	0.0358697	5.77926	0.793968	0.863075
T303_04700	K07273 lysozyme	COG3757	M	Cell wall/membrane/envelope biogenesis	0.604911	9.58095	0.00146699	0.0077273
T303_04705	no KO assigned (GenBank) sodium transporter	not assigned	not assigned	not assigned	1.22747	6.97117	0.00131542	0.00721372
T303_04710	no KO assigned (GenBank) membrane protein	not assigned	not assigned	not assigned	0.437023	6.01071	0.0567145	0.11795
T303_04715	no KO assigned (GenBank) hypothetical protein	not assigned	not assigned	not assigned	-0.40285	0.418214	0.573281	0.690763
T303_04720	no KO assigned (GenBank) hypothetical protein	not assigned	not assigned	not assigned	-0.289465	4.30547	0.262048	0.379648
T303_04725	no KO assigned (GenBank) lipase	not assigned	not assigned	not assigned	0.053116	4.28041	0.805282	0.872049
T303_04735	no KO assigned (GenBank) hypothetical protein	not assigned	not assigned	not assigned	0.509488	3.29412	0.0624484	0.126749
T303_04740	K01153 type I restriction enzyme, R subunit	COG0610	V	Defense mechanisms	0.0575855	8.51743	0.638	0.739077
T303_04745	no KO assigned (GenBank) hypothetical protein	not assigned	not assigned	not assigned	0.498109	6.11985	0.100666	0.184825
T303_04750	no KO assigned (GenBank) hypothetical protein	not assigned	not assigned	not assigned	0.861766	4.03207	0.136292	0.234132
T303_04755	no KO assigned (GenBank) hypothetical protein	not assigned	not assigned	not assigned	0.757552	3.4657	0.291485	0.410314
T303_04760	no KO assigned (GenBank) hypothetical protein	not assigned	not assigned	not assigned	0.762116	4.59475	0.0886557	0.166976
T303_04765	K01154 type I restriction enzyme, S subunit	COG0732	V	Defense mechanisms	0.960301	6.29904	9.88402e-06	0.000254398
T303_04770	no KO assigned (GenBank) NTPase	not assigned	not assigned	not assigned	1.02195	6.77803	0.000124182	0.00127982
T303_04775	no KO assigned (GenBank) hypothetical protein	not assigned	not assigned	not assigned	0.58471	6.06047	0.000794052	0.00499228
T303_04780	K03427 type I restriction enzyme M protein	COG0286	V	Defense mechanisms	0.918747	7.47289	2.47419e-05	0.000431973
T303_04795	K03744 LemA protein	COG1704	S	Function unknown	-0.553125	9.47168	0.00108314	0.00630943
T303_04800	K03799 heat shock protein HtpX	COG0501	O	Posttranslational modification, protein turnover, chaperones	-0.0457463	9.85961	0.751149	0.829707
T303_04805	no KO assigned (GenBank) membrane protein	not assigned	not assigned	not assigned	0.469692	7.43643	0.00668154	0.0241184
T303_04810	no KO assigned (GenBank) hypothetical protein	not assigned	not assigned	not assigned	0.142306	6.97755	0.419986	0.547294
T303_04815	K01595 phosphoenolpyruvate carboxylase	COG2352	C	Energy production and conversion	-0.222138	11.7136	0.145293	0.245892
T303_04820	K02340 DNA polymerase III subunit delta	COG1466	L	Replication, recombination and repair	0.329306	7.71835	0.0148848	0.0442151
T303_04825	K04564 superoxide dismutase, Fe-Mn family	COG0605	P	Inorganic ion transport and metabolism	-0.325866	11.6607	0.323385	0.444427
T303_04830	no KO assigned (GenBank) Peptidase family S11	not assigned	not assigned	not assigned	-0.234633	8.09599	0.280014	0.398921
T303_04835	K04047 starvation-inducible DNA-binding protein	COG0783	V,P	Defense mechanisms	0.0217972	11.5402	0.948298	0.964075
T303_04840	K09825 Fur family transcriptional regulator, peroxide stress response regulator	COG0735	P	Inorganic ion transport and metabolism	0.0957657	11.1194	0.766264	0.842053
T303_04845	no KO assigned (GenBank) hypothetical protein	COG4483	S	Function unknown	0.838477	8.29822	0.0177412	0.0504638
T303_04850	K00845 glucokinase	COG1940	G,K	Carbohydrate transport and metabolism	0.482716	11.1945	0.118419	0.209115
T303_04855	K06207 GTP-binding protein	COG1217	T	Signal transduction mechanisms	-0.161167	11.1149	0.42543	0.552284
T303_04860	no KO assigned (GenBank) membrane protein	not assigned	not assigned	not assigned	-0.342977	8.17033	0.0187439	0.0523177
T303_04865	K01925 UDP-N-acetylmuramoylalanine--D-glutamate ligase	COG0771	M	Cell wall/membrane/envelope biogenesis	-0.00481269	8.70383	0.978314	0.985993
T303_04870	K02563 UDP-N-acetylglucosamine--N-acetylmuramyl-(pentapeptide) pyrophosphoryl-undecaprenol N-acetylg	COG0707	M	Cell wall/membrane/envelope biogenesis	-0.012564	8.76574	0.926185	0.949558
T303_04880	K03590 cell division protein FtsA	COG0849	D	Cell cycle control, cell division, chromosome partitioning	-0.282195	11.2173	0.0689486	0.136541
T303_04885	K03531 cell division protein FtsZ	COG0206	D	Cell cycle control, cell division, chromosome partitioning	-0.456214	11.5336	0.0106405	0.0339029
T303_04890	K06997 PLP dependent protein	COG0325	R	General function prediction only	-0.399903	9.93487	0.0141576	0.0427979
T303_04895	K09772 cell division inhibitor SepF	COG1799	D	Cell cycle control, cell division, chromosome partitioning	-0.525431	9.70967	0.00770457	0.0264709
T303_04900	K02221 YggT family protein	not assigned	not assigned	not assigned	-0.837657	6.93209	1.87894e-05	0.000365326
T303_04905	no KO assigned (GenBank) RNA binding protein	COG2302	R	General function prediction only	-0.562736	10.5173	0.0184043	0.0517074
T303_04910	K04074 cell division initiation protein	COG3599	D	Cell cycle control, cell division, chromosome partitioning	-0.735305	11.3404	0.000370732	0.00285711
T303_04915	K01870 isoleucyl-tRNA synthetase	COG0060	J	Translation, ribosomal structure and biogenesis	-0.072258	10.6553	0.591598	0.703911
T303_04925	no KO assigned (GenBank) manganese transporter NRAMP family	COG1914	P	Inorganic ion transport and metabolism	-0.670764	7.97512	0.0461732	0.101939
T303_04930	K02909 large subunit ribosomal protein L31	COG0254	J	Translation, ribosomal structure and biogenesis	-0.265382	10.8743	0.186231	0.295311
T303_04935	K03734 FAD:protein FMN transferase	COG1477	H	Coenzyme transport and metabolism	0.152374	8.01068	0.438809	0.564938
T303_04940	K06881 bifunctional oligoribonuclease and PAP phosphatase NrnA	COG0618	F	Nucleotide transport and metabolism	0.020134	8.0017	0.911177	0.942857
T303_04945	K11209 GSH-dependent disulfide-bond oxidoreductase	COG0625	O	Posttranslational modification, protein turnover, chaperones	-0.152793	9.67536	0.389894	0.516338
T303_04950	K01488 adenosine deaminase	COG1816	F	Nucleotide transport and metabolism	-0.594864	5.6726	0.00619191	0.0227836
T303_04955	K00857 thymidine kinase	COG1435	F	Nucleotide transport and metabolism	-0.294206	6.71972	0.101408	0.185372
T303_04960	K02835 peptide chain release factor 1	COG0216	J	Translation, ribosomal structure and biogenesis	-0.287472	8.2375	0.122544	0.215045
T303_04965	K02493 release factor glutamine methyltransferase	COG2890	J	Translation, ribosomal structure and biogenesis	-0.0323546	7.93216	0.853423	0.908331
T303_04970	K07566 L-threonylcarbamoyladenylate synthase	COG0009	J	Translation, ribosomal structure and biogenesis	0.0206975	7.86392	0.904291	0.93998
T303_04975	K00600 glycine hydroxymethyltransferase	COG0112	E	Amino acid transport and metabolism	-0.313127	9.14857	0.103018	0.186919
T303_04980	no KO assigned (GenBank) hypothetical protein	not assigned	not assigned	not assigned	-0.451773	7.95906	0.0270599	0.0682883
T303_04985	no KO assigned (GenBank) hypothetical protein	not assigned	not assigned	not assigned	-0.611592	7.48258	0.00284686	0.0125541
T303_04990	K06148 ATP-binding cassette, subfamily C, bacterial	COG1132	V	Defense mechanisms	-0.525414	6.88056	0.0061644	0.0227312
T303_04995	K06147 ATP-binding cassette, subfamily B, bacterial	COG1132	V	Defense mechanisms	-0.739806	6.85675	0.00024863	0.00206507
T303_05000	no KO assigned (GenBank) putative component involved in D-alanylation of teichoic acids	not assigned	not assigned	not assigned	-0.0423515	3.5308	0.931628	0.94995
T303_05005	K03367 D-alanine--poly(phosphoribitol) ligase subunit 1	not assigned	not assigned	not assigned	-0.00143298	9.9364	0.992294	0.99462
T303_05010	K03739 membrane protein involved in D-alanine export	COG1696	M	Cell wall/membrane/envelope biogenesis	0.344558	9.60346	0.0260696	0.0664756
T303_05015	K14188 D-alanine--poly(phosphoribitol) ligase subunit 2	COG0236	I,Q	Lipid transport and metabolism	0.208738	5.96666	0.175137	0.281634
T303_05020	K03740 D-alanine transfer protein	COG3966	M	Cell wall/membrane/envelope biogenesis	0.591082	9.68216	0.00143404	0.00762001
T303_05030	K07497 putative transposase	not assigned	not assigned	not assigned	-0.0828949	4.60243	0.651339	0.749961
T303_05040	no KO assigned (GenBank) Ca2+, Mn2+-P-type ATPase	COG0474	P	Inorganic ion transport and metabolism	-0.0878533	10.3289	0.503517	0.627929
T303_05045	K03342 para-aminobenzoate synthetase / 4-amino-4-deoxychorismate lyase	COG0147	E,H	Amino acid transport and metabolism	-0.0120021	7.80234	0.929138	0.949674
T303_05050	no KO assigned (GenBank) hypothetical protein	not assigned	not assigned	not assigned	-0.628202	-0.630126	0.38558	0.511814
T303_05055	no KO assigned (GenBank) hypothetical protein	not assigned	not assigned	not assigned	-0.00577953	-0.956128	0.994678	0.995999
T303_05060	no KO assigned (GenBank) hypothetical protein	not assigned	not assigned	not assigned	-0.172956	1.8242	0.666652	0.763571
T303_05065	no KO assigned (GenBank) hypothetical protein	not assigned	not assigned	not assigned	0.119751	-0.854839	0.886347	0.927253
T303_05070	no KO assigned (GenBank) hypothetical protein	not assigned	not assigned	not assigned	1.01091	-0.657434	0.21508	0.326533
T303_05075	K06919 putative DNA primase/helicase	not assigned	not assigned	not assigned	-0.289109	3.71113	0.327448	0.448211
T303_05080	no KO assigned (GenBank) hypothetical protein	not assigned	not assigned	not assigned	-0.229965	2.75528	0.599715	0.708152
T303_05085	no KO assigned (GenBank) hypothetical protein	not assigned	not assigned	not assigned	0.540848	1.1841	0.214661	0.326338
T303_05090	no KO assigned (GenBank) hypothetical protein	not assigned	not assigned	not assigned	0.271753	-0.306615	0.654428	0.753011
T303_05095	no KO assigned (GenBank) hypothetical protein	not assigned	not assigned	not assigned	-0.263443	0.00809981	0.696187	0.785218
T303_05100	no KO assigned (GenBank) hypothetical protein	not assigned	not assigned	not assigned	-0.0332081	-1.00383	0.966987	0.978424
T303_05105	no KO assigned (GenBank) hypothetical protein	not assigned	not assigned	not assigned	0.538259	1.59929	0.393451	0.519368
T303_05110	no KO assigned (GenBank) XRE family transcriptional regulator	COG3655	K	Transcription	0.185361	1.68581	0.710046	0.797695
T303_05115	no KO assigned (GenBank) XRE family transcriptional regulator	COG1476	K	Transcription	-0.200172	5.65144	0.468367	0.595275
T303_05120	no KO assigned (GenBank) DNA integrase	COG4974	L	Replication, recombination and repair	0.0143845	7.54778	0.941444	0.958816
T303_05125	no KO assigned (GenBank) hypothetical protein	not assigned	not assigned	not assigned	0.161247	5.81608	0.438023	0.564421
T303_05130	K00549 5-methyltetrahydropteroyltriglutamate--homocysteine methyltransferase	COG0620	E	Amino acid transport and metabolism	2.97046	11.0817	0.0209255	0.0562065
T303_05135	K00297 methylenetetrahydrofolate reductase (NADPH)	COG0685	E	Amino acid transport and metabolism	3.05055	10.1126	0.0158284	0.0463741
T303_05140	K01835 phosphoglucomutase	COG1109	G	Carbohydrate transport and metabolism	-0.280569	10.6685	0.123843	0.21644
T303_05145	no KO assigned (GenBank) membrane protein	COG4684	S	Function unknown	0.168851	7.86976	0.533605	0.654949
T303_05150	K01598 phosphopantothenoylcysteine decarboxylase	not assigned	not assigned	not assigned	0.0489571	7.62972	0.875656	0.923135
T303_05155	K01922 phosphopantothenate-cysteine ligase	not assigned	not assigned	not assigned	-0.153492	7.90708	0.57056	0.688455
T303_05160	K01938 formate--tetrahydrofolate ligase	COG2759	F	Nucleotide transport and metabolism	-0.674655	11.6355	0.0215168	0.0576139
T303_05175	no KO assigned (GenBank) transposase IS3	COG2963	X	Mobilome - prophages, transposons	0.404059	2.76364	0.189469	0.297961
T303_05180	no KO assigned (GenBank) transposase IS3	COG2801	X	Mobilome - prophages, transposons	-0.59789	0.529766	0.210516	0.321888
T303_05185	no KO assigned (GenBank) transposase IS1193	COG3464	X	Mobilome - prophages, transposons	1.51149	6.1071	0.00128912	0.00711513
T303_05190	K11070 spermidine/putrescine transport system permease protein	not assigned	not assigned	not assigned	0.793047	0.602686	0.142461	0.242779
T303_05195	K11069 spermidine/putrescine transport system substrate-binding protein	COG0687	E	Amino acid transport and metabolism	0.812712	3.02003	0.00711941	0.0250074
T303_05200	no KO assigned (GenBank) ribonuclease HII	COG0038	P	Inorganic ion transport and metabolism	0.552603	1.90231	0.070268	0.138353
T303_05205	K01361 lactocepin	COG1404	O	Posttranslational modification, protein turnover, chaperones	0.271396	11.2791	0.525466	0.64793
T303_05215	no KO assigned (GenBank) transposase IS3	COG2801	X	Mobilome - prophages, transposons	0.130436	3.81976	0.488022	0.615332
T303_05220	no KO assigned (GenBank) transposase IS1193	COG3464	X	Mobilome - prophages, transposons	1.03702	2.54427	0.00727058	0.025336
T303_05225	K02968 small subunit ribosomal protein S20	COG0268	J	Translation, ribosomal structure and biogenesis	-0.59957	8.61933	0.0685508	0.136226
T303_05230	K00867 type I pantothenate kinase	COG1072	H	Coenzyme transport and metabolism	0.226004	6.33049	0.563147	0.68385
T303_05235	K00564 16S rRNA (guanine1207-N2)-methyltransferase	not assigned	not assigned	not assigned	0.421822	8.5965	0.00372686	0.0152917
T303_05250	K01489 cytidine deaminase	COG0295	F	Nucleotide transport and metabolism	0.49595	6.99796	0.00599391	0.0222069
T303_05255	K07335 basic membrane protein A and related proteins	COG1744	M	Cell wall/membrane/envelope biogenesis	-1.15811	10.2407	7.56521e-06	0.000208775
T303_05260	K02056 simple sugar transport system ATP-binding protein	COG3845	R	General function prediction only	0.021763	9.55344	0.886608	0.927253
T303_05265	K02057 simple sugar transport system permease protein	COG4603	R	General function prediction only	-0.0641672	9.11432	0.584697	0.69821
T303_05270	K02057 simple sugar transport system permease protein	COG1079	R	General function prediction only	-0.0358764	9.38729	0.750937	0.829707
T303_05275	no KO assigned (GenBank) hypothetical protein	COG0491	R	General function prediction only	-0.0323859	6.47427	0.884317	0.926464
T303_05280	K03722 ATP-dependent DNA helicase DinG	COG1199	L	Replication, recombination and repair	0.418319	8.96707	0.02019	0.0549205
T303_05285	no KO assigned (GenBank) hypothetical protein	COG5353	S	Function unknown	0.0432887	7.93565	0.72169	0.806013
T303_05290	no KO assigned (GenBank) aspartate aminotransferase	COG0436	E	Amino acid transport and metabolism	-0.0313902	9.55127	0.810317	0.875285
T303_05295	K01893 asparaginyl-tRNA synthetase	COG0017	J	Translation, ribosomal structure and biogenesis	-0.387285	10.3633	0.013524	0.0412471
T303_05310	no KO assigned (GenBank) translation initiation inhibitor	COG0251	V	Defense mechanisms	-1.11683	6.51615	0.00092047	0.00554551
T303_05315	K06920 7-cyano-7-deazaguanine synthase	COG0603	J	Translation, ribosomal structure and biogenesis	-1.19001	6.45026	0.000265412	0.00218327
T303_05320	K01737 6-pyruvoyltetrahydropterin/6-carboxytetrahydropterin synthase	COG0720	H	Coenzyme transport and metabolism	-1.00167	5.48487	0.00356792	0.0148173
T303_05325	K10026 7-carboxy-7-deazaguanine synthase	COG0602	R	General function prediction only	-1.03904	6.8687	0.00110059	0.00636187
T303_05330	K09457 7-cyano-7-deazaguanine reductase	COG0780	J	Translation, ribosomal structure and biogenesis	-0.83269	6.37375	0.0198981	0.0542992
T303_05335	no KO assigned (GenBank) hypothetical protein	not assigned	not assigned	not assigned	0.185989	0.402057	0.746787	0.828633
T303_05340	no KO assigned (GenBank) serine protease	not assigned	not assigned	not assigned	0.187608	1.28925	0.630633	0.734022
T303_05345	no KO assigned (GenBank) cyclic nucleotide-binding protein	COG4420	S	Function unknown	-0.182882	7.55014	0.317536	0.437795
T303_05350	K06958 RNase adapter protein RapZ	COG1660	T	Signal transduction mechanisms	-0.301579	7.88732	0.121188	0.213469
T303_05355	no KO assigned (GenBank) hypothetical protein	COG0391	H,G	Coenzyme transport and metabolism	-0.18261	8.22814	0.228364	0.342146
T303_05360	K09762 uncharacterized protein	COG1481	K	Transcription	0.00208377	8.24316	0.986361	0.991577
T303_05370	no KO assigned (GenBank) bacteriocin	not assigned	not assigned	not assigned	0.209589	5.71915	0.200293	0.311264
T303_05375	K03704 cold shock protein (beta-ribbon, CspA family)	COG1278	K	Transcription	0.584993	8.76951	0.0372305	0.0866686
T303_05380	K03704 cold shock protein (beta-ribbon, CspA family)	COG1278	K	Transcription	0.122788	9.1189	0.667078	0.763571
T303_05385	no KO assigned (GenBank) transposase IS3	COG2801	X	Mobilome - prophages, transposons	0.789514	-0.469112	0.28526	0.404709
T303_05390	no KO assigned (GenBank) transposase IS3	COG2963	X	Mobilome - prophages, transposons	n.a.	n.a.	n.a.	n.a.
T303_05395	no KO assigned (GenBank) transposase IS905	COG3328	X	Mobilome - prophages, transposons	1.04868	4.70041	0.00303372	0.0131744
T303_05400	no KO assigned (GenBank) hypothetical protein	not assigned	not assigned	not assigned	n.a.	n.a.	n.a.	n.a.
T303_05405	K01533 Cu2+-exporting ATPase	COG2217	P	Inorganic ion transport and metabolism	0.72362	10.7329	0.0843761	0.16023
T303_05410	no KO assigned (GenBank) transposase IS905	COG3328	X	Mobilome - prophages, transposons	n.a.	n.a.	n.a.	n.a.
T303_05415	no KO assigned (GenBank) type I restriction-modification system restriction subunit	not assigned	not assigned	not assigned	-0.365112	3.00387	0.243596	0.357763
T303_05420	K01738 cysteine synthase A	COG0031	E	Amino acid transport and metabolism	2.94268	10.2989	8.08408e-05	0.000947388
T303_05425	K01760 cystathionine beta-lyase	COG0626	E	Amino acid transport and metabolism	3.13513	10.9832	5.31181e-05	0.00071563
T303_05435	no KO assigned (GenBank) hypothetical protein	not assigned	not assigned	not assigned	0.873702	4.61403	0.00599624	0.0222069
T303_05450	K03427 type I restriction enzyme M protein	not assigned	not assigned	not assigned	0.461819	1.04934	0.236334	0.350708
T303_05455	K05340 glucose uptake protein	COG4975	G	Carbohydrate transport and metabolism	0.0993181	7.28544	0.757603	0.835219
T303_05460	no KO assigned (GenBank) hypothetical protein	not assigned	not assigned	not assigned	0.0127107	3.22647	0.977811	0.985993
T303_05465	no KO assigned (GenBank) restriction endonuclease subunit M	not assigned	not assigned	not assigned	-0.135737	4.5531	0.63911	0.739208
T303_05470	no KO assigned (GenBank) hypothetical protein	not assigned	not assigned	not assigned	0.515972	3.20711	0.0460046	0.10188
T303_05475	K09815 zinc transport system substrate-binding protein	COG0803	P	Inorganic ion transport and metabolism	1.84285	6.74634	5.59061e-09	4.78277e-06
T303_05480	no KO assigned (GenBank) hypothetical protein	not assigned	not assigned	not assigned	1.02997	6.05658	0.000195206	0.00177322
T303_05485	no KO assigned (GenBank) hypothetical protein	not assigned	not assigned	not assigned	1.14459	4.67307	0.0106251	0.0339029
T303_05490	no KO assigned (GenBank) membrane protein	COG2855	S	Function unknown	-0.235875	7.66049	0.242286	0.356757
T303_05495	no KO assigned (GenBank) peptidoglycan hydrolase	COG1705	N,M	Cell motility	1.87885	5.26012	1.13828e-05	0.000278229
T303_05510	no KO assigned (GenBank) LysR family transcriptional regulator	COG0583	K	Transcription	0.609013	8.19706	0.000733872	0.0046811
T303_05515	K00820 glucosamine--fructose-6-phosphate aminotransferase (isomerizing)	COG0449	M	Cell wall/membrane/envelope biogenesis	-1.61742	11.9863	0.0200433	0.0546083
T303_05520	K06193 protein PhnA	COG2824	K	Transcription	-1.5944	9.5385	0.0115923	0.0362604
T303_05525	K02029 polar amino acid transport system permease protein	COG0765	E	Amino acid transport and metabolism	-0.48237	8.33867	0.087556	0.165169
T303_05530	K02028 polar amino acid transport system ATP-binding protein	COG1126	E	Amino acid transport and metabolism	-0.492453	8.79759	0.0266015	0.0674299
T303_05555	no KO assigned (GenBank) alcohol dehydrogenase	not assigned	not assigned	not assigned	-0.9736	2.85282	0.123842	0.21644
T303_05565	no KO assigned (GenBank) hypothetical protein	not assigned	not assigned	not assigned	0.657073	3.98154	0.0523624	0.110471
T303_05575	K01951 GMP synthase (glutamine-hydrolysing)	COG0519	F	Nucleotide transport and metabolism	-0.488987	11.5979	0.00488796	0.0188363
T303_05580	K03710 GntR family transcriptional regulator	COG2188	K	Transcription	-0.763275	6.33269	0.0313752	0.076146
T303_05585	K09787 uncharacterized protein	COG2739	K	Transcription	-0.119295	6.77307	0.381955	0.50858
T303_05590	K03106 signal recognition particle subunit SRP54	COG0541	U	Intracellular trafficking, secretion, and vesicular transport	-0.51415	9.9038	0.00183571	0.00897398
T303_05595	K16788 niacin transporter	not assigned	not assigned	not assigned	-0.453763	6.08063	0.0267421	0.0676323
T303_05600	K07105 uncharacterized protein	COG1827	H,K	Coenzyme transport and metabolism	-0.115849	7.05474	0.483669	0.610351
T303_05605	no KO assigned (GenBank) DNA-binding protein	COG2932	X	Mobilome - prophages, transposons	-1.89561	7.61995	1.61119e-06	7.25461e-05
T303_05610	K14540 ribosome biogenesis GTPase A	COG1161	J	Translation, ribosomal structure and biogenesis	-0.40638	7.45317	0.0133807	0.0410293
T303_05615	K03470 ribonuclease HII	COG0164	L	Replication, recombination and repair	-0.176507	7.17588	0.157884	0.261257
T303_05620	no KO assigned (GenBank) transcriptional regulator	COG1940	G,K	Carbohydrate transport and metabolism	-0.194155	7.89956	0.143612	0.244011
T303_05625	K04096 DNA processing protein	COG0758	L	Replication, recombination and repair	0.329012	1.86952	0.290106	0.40921
T303_05630	K03168 DNA topoisomerase I	COG0550	L	Replication, recombination and repair	1.2965	9.25625	3.89117e-05	0.000573948
T303_05635	no KO assigned (GenBank) membrane protein	not assigned	not assigned	not assigned	-0.438922	1.33013	0.307888	0.427248
T303_05640	K20488 two-component system, OmpR family, lantibiotic biosynthesis response regulator NisR/SpaR	COG0745	K,T	Transcription	-0.67384	4.42216	0.00152388	0.00790109
T303_05645	K20487 two-component system, OmpR family, lantibiotic biosynthesis sensor histidine kinase NisK/SpaK	COG0642	T	Signal transduction mechanisms	-0.525526	5.55276	0.00593321	0.022069
T303_05650	K04094 methylenetetrahydrofolate--tRNA-(uracil-5-)-methyltransferase	COG1206	J	Translation, ribosomal structure and biogenesis	-0.608557	8.96729	0.000664855	0.00430896
T303_05655	no KO assigned (GenBank) 5-methyltetrahydropteroyltriglutamate--homocysteine S-methyltransferase	not assigned	not assigned	not assigned	-0.253303	4.99894	0.49015	0.616652
T303_05660	K00940 nucleoside-diphosphate kinase	COG0105	F	Nucleotide transport and metabolism	-0.898452	7.17344	1.00915e-05	0.000254398
T303_05665	no KO assigned (GenBank) sulfurtransferase	COG0607	P	Inorganic ion transport and metabolism	-0.564126	7.18806	0.000168186	0.00158317
T303_05675	no KO assigned (GenBank) hypothetical protein	not assigned	not assigned	not assigned	-0.0640712	6.88575	0.742158	0.82424
T303_05680	K03596 GTP-binding protein LepA	COG0481	J	Translation, ribosomal structure and biogenesis	-0.0672719	10.69	0.598834	0.707731
T303_05685	no KO assigned (GenBank) MutR family transcriptional regulator	not assigned	not assigned	not assigned	0.560571	6.31116	0.0680695	0.135427
T303_05695	no KO assigned (GenBank) transposase IS905	COG3328	X	Mobilome - prophages, transposons	0.0397013	6.92423	0.90618	0.940251
T303_05700	no KO assigned (GenBank) hypothetical protein	not assigned	not assigned	not assigned	-0.000571317	5.94271	0.998617	0.998794
T303_05705	no KO assigned (GenBank) radical SAM protein	COG0535	R	General function prediction only	-0.491478	8.2762	0.0896582	0.168207
T303_05715	no KO assigned (GenBank) permease of the major facilitator superfamily MFS	not assigned	not assigned	not assigned	-0.235036	7.8604	0.515766	0.639475
T303_05720	K01652 acetolactate synthase I/II/III large subunit	COG0028	E,H	Amino acid transport and metabolism	-0.0391395	9.96253	0.828247	0.888483
T303_05725	K01575 acetolactate decarboxylase	COG3527	Q	Secondary metabolites biosynthesis, transport and catabolism	-0.235248	8.98671	0.101121	0.185243
T303_05735	no KO assigned (GenBank) ABC transporter permease	not assigned	not assigned	not assigned	0.765964	4.28787	0.00171708	0.00856528
T303_05740	no KO assigned (GenBank) short-chain dehydrogenase	not assigned	not assigned	not assigned	0.559158	4.40655	0.0173633	0.0497943
T303_05745	no KO assigned (GenBank) hypothetical protein	not assigned	not assigned	not assigned	0.485746	4.23487	0.0481852	0.104758
T303_05750	no KO assigned (GenBank) TetR family transcriptional regulator	COG1309	K	Transcription	0.606755	5.26726	0.0193549	0.0536847
T303_05755	K16264 cobalt-zinc-cadmium efflux system protein	COG1230	P	Inorganic ion transport and metabolism	0.304062	3.72214	0.195623	0.305115
T303_05760	K01772 protoporphyrin/coproporphyrin ferrochelatase	COG0276	H	Coenzyme transport and metabolism	-0.00820344	6.01251	0.958798	0.971862
T303_05765	no KO assigned (GenBank) molecular chaperone GroES	COG1063	E,R	Amino acid transport and metabolism	0.463521	8.29287	0.0602202	0.123397
T303_05770	no KO assigned (GenBank) hypothetical protein	not assigned	not assigned	not assigned	0.709281	3.12748	0.0237006	0.061911
T303_05775	no KO assigned (GenBank) hypothetical protein	not assigned	not assigned	not assigned	0.748376	4.2544	0.0186395	0.0522822
T303_05780	no KO assigned (GenBank) alpha/beta hydrolase	not assigned	not assigned	not assigned	0.812035	4.832	0.0139864	0.0423554
T303_05785	no KO assigned (GenBank) hypothetical protein	not assigned	not assigned	not assigned	0.909264	0.0563271	0.174867	0.281588
T303_05795	no KO assigned (GenBank) hypothetical protein	not assigned	not assigned	not assigned	0.610699	-0.697689	0.499288	0.624841
T303_05800	no KO assigned (GenBank) phosphorylase	COG2820	F	Nucleotide transport and metabolism	0.163272	6.00876	0.488489	0.615468
T303_05805	K01091 phosphoglycolate phosphatase	COG0546	C	Energy production and conversion	-0.486876	6.38195	0.00195251	0.00938412
T303_05810	no KO assigned (GenBank) ferrichrome ABC transporter substrate-binding protein	not assigned	not assigned	not assigned	0.759376	1.36367	0.0258527	0.0662185
T303_05815	no KO assigned (GenBank) hypothetical protein	not assigned	not assigned	not assigned	1.41232	1.96286	0.00577688	0.0216285
T303_05825	no KO assigned (GenBank) dihydroorotate dehydrogenase	COG1293	J	Translation, ribosomal structure and biogenesis	1.91492	9.10058	1.99694e-08	1.13892e-05
T303_05830	no KO assigned (GenBank) membrane protein LaaN	not assigned	not assigned	not assigned	1.64186	1.4776	0.00250878	0.0115081
T303_05835	K03152 4-methyl-5(b-hydroxyethyl)-thiazole monophosphate biosynthesis	COG0693	R	General function prediction only	-0.461484	8.78388	0.0245649	0.0637793
T303_05840	K02823 dihydroorotate dehydrogenase electron transfer subunit	COG0543	C,H	Energy production and conversion	0.903119	7.45161	0.000120458	0.0012697
T303_05845	K17828 dihydroorotate dehydrogenase (NAD+) catalytic subunit	COG0167	F	Nucleotide transport and metabolism	1.01014	7.73129	0.000200164	0.00177328
T303_05850	K15342 CRISP-associated protein Cas1	COG1518	V	Defense mechanisms	0.628617	4.97817	0.0811272	0.154403
T303_05855	K09951 CRISPR-associated protein Cas2	COG1343	V	Defense mechanisms	0.815215	3.79323	0.0362574	0.0849815
T303_05860	no KO assigned (GenBank) CRISPR-associated protein Cas6	COG5551	V	Defense mechanisms	0.741415	5.02362	0.000636895	0.00414345
T303_05865	K07016 CRISPR-associated protein Csm1	COG1353	V	Defense mechanisms	0.211291	6.60007	0.19476	0.304046
T303_05870	K19138 CRISPR-associated protein Csm2	COG1421	V	Defense mechanisms	0.0389872	3.33343	0.878021	0.923352
T303_05875	K09002 CRISPR-associated protein Csm3	COG1337	V	Defense mechanisms	0.143793	4.51788	0.491118	0.617416
T303_05880	K19139 CRISPR-associated protein Csm4	COG1567	V	Defense mechanisms	0.191825	4.88612	0.297043	0.414551
T303_05885	K19140 CRISPR-associated protein Csm5	COG1332	V	Defense mechanisms	0.386544	5.67524	0.0573456	0.118644
T303_05895	K01591 orotidine-5'-phosphate decarboxylase	COG0284	F	Nucleotide transport and metabolism	0.843914	7.4796	0.0220567	0.0587835
T303_05900	K00762 orotate phosphoribosyltransferase	COG0461	F	Nucleotide transport and metabolism	0.497456	8.01261	0.109924	0.197149
T303_05905	no KO assigned (GenBank) hypothetical protein	not assigned	not assigned	not assigned	1.21418	0.851167	0.0361792	0.0849145
T303_05910	no KO assigned (GenBank) hypothetical protein	not assigned	not assigned	not assigned	1.36142	1.29989	0.018076	0.0510364
T303_05915	K03305 proton-dependent oligopeptide transporter, POT family	COG3104	E	Amino acid transport and metabolism	-0.776985	11.1255	0.00141657	0.00762001
T303_05925	no KO assigned (GenBank) hypothetical protein	not assigned	not assigned	not assigned	1.15656	4.80669	0.000124915	0.00127982
T303_05930	no KO assigned (GenBank) hypothetical protein	not assigned	not assigned	not assigned	n.a.	n.a.	n.a.	n.a.
T303_05935	no KO assigned (GenBank) 5'-nucleotidase	COG0737	F,V	Nucleotide transport and metabolism	1.47244	7.91878	9.96865e-07	5.68545e-05
T303_05940	no KO assigned (GenBank) hypothetical protein	not assigned	not assigned	not assigned	1.56416	5.61388	3.8607e-06	0.000122327
T303_05945	no KO assigned (GenBank) AraC family transcriptional regulator	COG2207	K	Transcription	0.725546	4.96753	0.0276013	0.0693478
T303_05950	no KO assigned (GenBank) AraC family transcriptional regulator	not assigned	not assigned	not assigned	0.531526	3.06258	0.190012	0.298541
T303_05955	K03650 tRNA modification GTPase	COG0486	J	Translation, ribosomal structure and biogenesis	0.474146	8.6092	0.0780217	0.149781
T303_05960	K03310 alanine or glycine:cation symporter, AGCS family	COG1115	E	Amino acid transport and metabolism	0.286482	7.26641	0.163134	0.266338
T303_05965	K03657 DNA helicase II / ATP-dependent DNA helicase PcrA	COG0210	L	Replication, recombination and repair	1.32243	8.31106	1.29597e-07	2.86163e-05
T303_05970	K01740 O-acetylhomoserine (thiol)-lyase	COG2873	E	Amino acid transport and metabolism	2.04037	9.82434	0.000981736	0.00585781
T303_05975	no KO assigned (GenBank) haloacid dehalogenase	not assigned	not assigned	not assigned	0.573958	5.0588	0.103542	0.187669
T303_05980	no KO assigned (GenBank) hypothetical protein	not assigned	not assigned	not assigned	0.309564	5.15557	0.303833	0.423682
T303_05985	K11065 thiol peroxidase, atypical 2-Cys peroxiredoxin	COG2077	O	Posttranslational modification, protein turnover, chaperones	-0.0500706	9.07242	0.835525	0.895729
T303_05990	no KO assigned (GenBank) type I restriction endonuclease subunit S	not assigned	not assigned	not assigned	0.735665	7.00141	0.0063179	0.0230981
T303_06000	K03177 tRNA pseudouridine55 synthase	COG0130	J	Translation, ribosomal structure and biogenesis	-0.148662	7.17786	0.258823	0.375611
T303_06005	K11753 riboflavin kinase / FMN adenylyltransferase	COG0196	H	Coenzyme transport and metabolism	-0.186736	7.34424	0.212832	0.324559
T303_06010	K16509 regulatory protein spx	COG1393	P	Inorganic ion transport and metabolism	-0.299605	8.05525	0.214151	0.325989
T303_06015	no KO assigned (GenBank) hypothetical protein	COG4476	S	Function unknown	-0.0719095	4.39732	0.824769	0.88642
T303_06020	K01092 myo-inositol-1(or 4)-monophosphatase	COG0483	G	Carbohydrate transport and metabolism	0.337465	7.52355	0.247055	0.36222
T303_06025	no KO assigned (GenBank) 23S rRNA methyltransferase	COG0144	J	Translation, ribosomal structure and biogenesis	0.150556	8.61834	0.564302	0.684767
T303_06030	K02040 phosphate transport system substrate-binding protein	COG0226	P	Inorganic ion transport and metabolism	-0.318518	9.00802	0.294185	0.412921
T303_06035	K02037 phosphate transport system permease protein	COG0573	P	Inorganic ion transport and metabolism	-0.239041	8.575	0.447419	0.573004
T303_06040	K02038 phosphate transport system permease protein	COG0581	P	Inorganic ion transport and metabolism	-0.22585	8.58648	0.461044	0.587814
T303_06045	K02036 phosphate transport system ATP-binding protein	COG1117	P	Inorganic ion transport and metabolism	-0.269885	8.44785	0.379649	0.506297
T303_06050	K02036 phosphate transport system ATP-binding protein	COG1117	P	Inorganic ion transport and metabolism	-0.500539	8.65954	0.115499	0.205212
T303_06055	K02039 phosphate transport system protein	COG0704	P	Inorganic ion transport and metabolism	-0.659484	8.64161	0.0490423	0.105682
T303_06060	K01256 aminopeptidase N	COG0308	E	Amino acid transport and metabolism	-0.465515	11.7648	0.00689346	0.0245717
T303_06065	no KO assigned (GenBank) xerS; tyrosine recombinase XerS	COG4974	L	Replication, recombination and repair	0.0870862	6.00704	0.748331	0.828734
T303_06070	K03800 lipoate---protein ligase	COG0095	H	Coenzyme transport and metabolism	1.86171	9.72273	3.37688e-05	0.000530649
T303_06080	K00688 glycogen phosphorylase	COG0058	G	Carbohydrate transport and metabolism	1.25762	12.2019	0.00252729	0.0115312
T303_06085	K00705 4-alpha-glucanotransferase	COG1640	G	Carbohydrate transport and metabolism	1.07104	10.9353	0.044593	0.0997147
T303_06090	K02529 LacI family transcriptional regulator	not assigned	not assigned	not assigned	2.24838	1.99231	0.0035005	0.0146082
T303_06095	no KO assigned (GenBank) hypothetical protein	not assigned	not assigned	not assigned	2.55611	4.71492	7.27585e-07	4.64156e-05
T303_06100	K03116 sec-independent protein translocase protein TatA	not assigned	not assigned	not assigned	2.06637	3.8768	1.41852e-05	0.000308122
T303_06105	K03118 sec-independent protein translocase protein TatC	COG0805	U	Intracellular trafficking, secretion, and vesicular transport	2.271	5.27439	2.95097e-07	3.05615e-05
T303_06110	K07243 high-affinity iron transporter	COG0672	P	Inorganic ion transport and metabolism	2.06762	6.77674	6.96187e-08	2.38235e-05
T303_06115	K16301 deferrochelatase/peroxidase EfeB	COG2837	P	Inorganic ion transport and metabolism	1.9271	5.98368	1.55393e-07	2.86163e-05
T303_06120	K07224 iron uptake system component EfeO	COG2822	P	Inorganic ion transport and metabolism	2.11725	5.12816	2.79615e-07	3.05615e-05
T303_06125	K02016 iron complex transport system substrate-binding protein	COG4607	P	Inorganic ion transport and metabolism	-0.0885084	4.49484	0.786114	0.856714
T303_06130	K02013 iron complex transport system ATP-binding protein	COG4604	P	Inorganic ion transport and metabolism	0.215682	3.55153	0.567043	0.686146
T303_06135	K02015 iron complex transport system permease protein	COG4605	P	Inorganic ion transport and metabolism	0.235316	4.13149	0.483715	0.610351
T303_06140	K02015 iron complex transport system permease protein	COG4606	P	Inorganic ion transport and metabolism	0.176289	4.95956	0.59259	0.704473
T303_06145	no KO assigned (GenBank) alkaline amylopullulanase	not assigned	not assigned	not assigned	0.44511	3.13403	0.287521	0.40657
T303_06150	no KO assigned (GenBank) alkaline amylopullulanase	not assigned	not assigned	not assigned	0.469229	3.29424	0.150625	0.252171
T303_06155	no KO assigned (GenBank) hypothetical protein	not assigned	not assigned	not assigned	0.489073	1.87062	0.285199	0.404709
T303_06160	no KO assigned (GenBank) hypothetical protein	not assigned	not assigned	not assigned	0.543257	3.35272	0.0996717	0.18377
T303_06170	no KO assigned (GenBank) hypothetical protein	not assigned	not assigned	not assigned	0.0936479	3.73288	0.758134	0.835266
T303_06175	no KO assigned (GenBank) hypothetical protein	not assigned	not assigned	not assigned	-0.0128535	2.85991	0.965763	0.977764
T303_06180	K00382 dihydrolipoamide dehydrogenase	COG1249	C	Energy production and conversion	-0.512337	10.3536	0.0705695	0.138627
T303_06185	K00627 pyruvate dehydrogenase E2 component (dihydrolipoamide acetyltransferase)	COG0508	C	Energy production and conversion	-0.484013	9.75548	0.111411	0.199189
T303_06190	K00162 pyruvate dehydrogenase E1 component beta subunit	COG0022	C	Energy production and conversion	-0.422764	9.06444	0.1537	0.256066
T303_06195	K00161 pyruvate dehydrogenase E1 component alpha subunit	COG1071	C	Energy production and conversion	-0.340759	8.76602	0.263336	0.380135
T303_06200	no KO assigned (GenBank) hypothetical protein	not assigned	not assigned	not assigned	1.7544	4.01299	3.31165e-06	0.000115638
T303_06205	no KO assigned (GenBank) hypothetical protein	not assigned	not assigned	not assigned	1.5573	5.56737	3.1763e-06	0.000113222
T303_06215	K09951 CRISPR-associated protein Cas2	not assigned	not assigned	not assigned	0.44484	6.62829	0.0154478	0.0456496
T303_06220	K15342 CRISP-associated protein Cas1	COG1518	V	Defense mechanisms	0.317087	6.66547	0.0583401	0.12041
T303_06225	K19126 CRISPR system Cascade subunit CasE	not assigned	not assigned	not assigned	0.292559	5.74102	0.095407	0.177527
T303_06230	K19125 CRISPR system Cascade subunit CasD	not assigned	not assigned	not assigned	0.35022	5.99024	0.0315264	0.0764046
T303_06235	K19124 CRISPR system Cascade subunit CasC	not assigned	not assigned	not assigned	0.280298	6.57008	0.0463126	0.102115
T303_06240	K19046 CRISPR system Cascade subunit CasB	not assigned	not assigned	not assigned	0.340532	5.27255	0.0226743	0.0597601
T303_06250	K07012 CRISPR-associated endonuclease/helicase Cas3	not assigned	not assigned	not assigned	0.190719	7.0585	0.528938	0.650621
T303_06255	no KO assigned (GenBank) hypothetical protein	not assigned	not assigned	not assigned	0.666154	-1.21407	0.554281	0.67548
T303_06260	no KO assigned (GenBank) hypothetical protein	COG4907	S	Function unknown	0.200245	6.93784	0.447246	0.573004
T303_06265	K01465 dihydroorotase	COG0044	F	Nucleotide transport and metabolism	0.175159	6.70835	0.403769	0.530606
T303_06270	K03648 uracil-DNA glycosylase	COG0692	L	Replication, recombination and repair	0.471568	5.70693	0.0516279	0.109461
T303_06275	no KO assigned (GenBank) cation transporter	COG0053	P	Inorganic ion transport and metabolism	0.376513	8.62512	0.0193591	0.0536847
T303_06285	no KO assigned (GenBank) serine protease	COG4667	I	Lipid transport and metabolism	-0.579642	7.42894	0.0696949	0.1377
T303_06290	no KO assigned (GenBank) lysophospholipase	not assigned	not assigned	not assigned	-0.663977	5.64594	0.0460278	0.10188
T303_06295	no KO assigned (GenBank) lipase	not assigned	not assigned	not assigned	-0.894575	3.31198	0.0103146	0.0332985
T303_06300	K03688 ubiquinone biosynthesis protein	COG0661	H,T	Coenzyme transport and metabolism	-0.550678	9.01715	0.0711567	0.139621
T303_06305	no KO assigned (GenBank) hypothetical protein	COG3937	T,Q	Signal transduction mechanisms	-0.210376	7.963	0.639286	0.739208
T303_06315	no KO assigned (GenBank) epsQ	COG0628	R	General function prediction only	-0.692849	9.07588	0.000373675	0.00285711
T303_06320	K15634 probable phosphoglycerate mutase	COG0406	G	Carbohydrate transport and metabolism	0.0759545	5.28469	0.822878	0.886056
T303_06325	no KO assigned (GenBank) epsO	not assigned	not assigned	not assigned	0.0651043	4.21757	0.837395	0.897171
T303_06326	no KO assigned (GenBank) hypothetical protein	not assigned	not assigned	not assigned	0.035134	2.86692	0.931281	0.94995
T303_06327	no KO assigned (GenBank) hypothetical protein	not assigned	not assigned	not assigned	0.223004	3.11767	0.523784	0.647539
T303_06330	no KO assigned (GenBank) orf14.9	not assigned	not assigned	not assigned	0.382536	6.02905	0.0845777	0.160339
T303_06336	K01854 UDP-galactopyranose mutase	COG0562	M	Cell wall/membrane/envelope biogenesis	0.354089	8.76079	0.0907468	0.170063
T303_06345	no KO assigned (GenBank) epsM	not assigned	not assigned	not assigned	0.497492	8.58674	0.0175186	0.0499573
T303_06350	no KO assigned (GenBank) epsL	COG2244	M	Cell wall/membrane/envelope biogenesis	0.581753	8.17204	0.00470791	0.0183073
T303_06355	no KO assigned (GenBank) epsK	COG0463	M	Cell wall/membrane/envelope biogenesis	0.582833	8.14948	0.00170315	0.00856528
T303_06360	no KO assigned (GenBank) eps2D	not assigned	not assigned	not assigned	0.412613	6.35224	0.0698513	0.13785
T303_06365	no KO assigned (GenBank) eps2C	not assigned	not assigned	not assigned	0.295487	5.83128	0.1778	0.284847
T303_06370	no KO assigned (GenBank) epsJ	COG0463	M	Cell wall/membrane/envelope biogenesis	0.505364	7.40673	0.00521758	0.0199715
T303_06375	no KO assigned (GenBank) epsI	not assigned	not assigned	not assigned	0.546244	6.21887	0.00306806	0.0132522
T303_06380	no KO assigned (GenBank) epsH	not assigned	not assigned	not assigned	0.451609	5.99012	0.0521179	0.110221
T303_06385	no KO assigned (GenBank) epsG	not assigned	not assigned	not assigned	0.252605	8.09636	0.286104	0.405571
T303_06395	no KO assigned (GenBank) epsF	not assigned	not assigned	not assigned	-0.179093	7.66736	0.460305	0.587309
T303_06400	no KO assigned (GenBank) epsE	COG2148	M	Cell wall/membrane/envelope biogenesis	-0.312273	9.87899	0.237495	0.351517
T303_06405	no KO assigned (GenBank) eps1D	COG0489	D	Cell cycle control, cell division, chromosome partitioning	-0.364435	9.16829	0.179749	0.286626
T303_06410	no KO assigned (GenBank) eps1C	COG3944	M	Cell wall/membrane/envelope biogenesis	-0.235676	8.86687	0.347828	0.47012
T303_06415	K01104 protein-tyrosine phosphatase	COG4464	T	Signal transduction mechanisms	-0.185301	8.87112	0.429596	0.555166
T303_06420	no KO assigned (GenBank) epsA	COG1316	M	Cell wall/membrane/envelope biogenesis	-0.0189775	10.0622	0.92872	0.949674
T303_06430	K03784 purine-nucleoside phosphorylase	COG0813	F	Nucleotide transport and metabolism	0.350706	7.52827	0.0890638	0.16746
T303_06445	K03783 purine-nucleoside phosphorylase	COG0005	F	Nucleotide transport and metabolism	0.125119	9.17073	0.580284	0.694869
T303_06455	K01839 phosphopentomutase	COG1015	G	Carbohydrate transport and metabolism	-0.343051	9.46851	0.174533	0.281458
T303_06460	K01807 ribose 5-phosphate isomerase A	COG0120	G	Carbohydrate transport and metabolism	-0.444043	8.93976	0.0929393	0.173602
T303_06465	no KO assigned (GenBank) hypothetical protein	not assigned	not assigned	not assigned	0.947336	1.28902	0.0113005	0.0356081
T303_06470	no KO assigned (GenBank) hypothetical protein	not assigned	not assigned	not assigned	0.890378	0.199976	0.0646539	0.129687
T303_06480	no KO assigned (GenBank) uracil-DNA glycosylase	COG1573	L	Replication, recombination and repair	0.447774	5.67344	0.160544	0.26438
T303_06485	no KO assigned (GenBank) dipeptidase PepV	COG0624	E	Amino acid transport and metabolism	-0.0797794	10.3662	0.788837	0.859134
T303_06490	K01821 4-oxalocrotonate tautomerase	COG1942	Q	Secondary metabolites biosynthesis, transport and catabolism	-0.418962	5.50006	0.14884	0.250162
T303_06495	no KO assigned (GenBank) GNAT family acetyltransferase	not assigned	not assigned	not assigned	-0.121649	3.86795	0.636684	0.739055
T303_06505	K02887 large subunit ribosomal protein L20	COG0292	J	Translation, ribosomal structure and biogenesis	1.38428	9.84734	0.00400842	0.0160996
T303_06510	K02916 large subunit ribosomal protein L35	COG0291	J	Translation, ribosomal structure and biogenesis	1.57555	8.12301	0.00115314	0.00660389
T303_06515	K02520 translation initiation factor IF-3	COG0290	J	Translation, ribosomal structure and biogenesis	1.77846	10.375	0.000302546	0.00241895
T303_06520	K00945 CMP/dCMP kinase	COG0283	F	Nucleotide transport and metabolism	1.28001	9.07094	9.56291e-06	0.000251725
T303_06525	no KO assigned (GenBank) peptidoglycan-binding protein LysM	not assigned	not assigned	not assigned	-0.0495898	9.96548	0.678125	0.771457
T303_06530	K05337 ferredoxin	COG1141	C	Energy production and conversion	-0.0149001	5.49698	0.931615	0.94995
T303_06535	no KO assigned (GenBank) pore forming protein	not assigned	not assigned	not assigned	0.0817846	8.30062	0.67582	0.770372
T303_06540	K01258 tripeptide aminopeptidase	COG2195	E	Amino acid transport and metabolism	-0.429296	7.84303	0.00449042	0.0175815
T303_06545	no KO assigned (GenBank) hypothetical protein	not assigned	not assigned	not assigned	1.58447	0.61218	0.101784	0.185862
T303_06550	K03100 signal peptidase I	not assigned	not assigned	not assigned	0.538133	8.90364	0.00983429	0.0321397
T303_06555	no KO assigned (GenBank) hypothetical protein	COG3063	N,W	Cell motility	-0.612713	8.61299	0.000130677	0.00129242
T303_06560	no KO assigned (GenBank) membrane protein	COG0628	R	General function prediction only	-0.550023	8.26275	0.000445355	0.00325642
T303_06565	K03574 8-oxo-dGTP diphosphatase	COG1051	F	Nucleotide transport and metabolism	-0.286051	6.50491	0.0494492	0.106024
T303_06570	K09811 cell division transport system permease protein	COG2177	D	Cell cycle control, cell division, chromosome partitioning	-0.223506	9.52091	0.14621	0.246685
T303_06575	K09812 cell division transport system ATP-binding protein	COG2884	D	Cell cycle control, cell division, chromosome partitioning	0.0588104	8.69348	0.702361	0.790619
T303_06580	K02836 peptide chain release factor 2	COG1186	J	Translation, ribosomal structure and biogenesis	0.0816663	9.55573	0.575978	0.691578
T303_06585	K18979 epoxyqueuosine reductase	COG1600	J	Translation, ribosomal structure and biogenesis	0.0461537	6.0134	0.824584	0.88642
T303_06590	no KO assigned (GenBank) phosphoesterase	not assigned	not assigned	not assigned	0.632853	5.71691	0.00236689	0.0110223
T303_06595	no KO assigned (GenBank) NADPH-flavin oxidoreductase	COG0778	C	Energy production and conversion	-0.462168	6.91226	0.0224641	0.0594985
T303_06600	K01537 Ca2+-transporting ATPase	COG0474	P	Inorganic ion transport and metabolism	0.386445	11.2412	0.0195937	0.0539985
T303_06605	no KO assigned (GenBank) 50S ribosomal protein L19	not assigned	not assigned	not assigned	0.0701913	5.59498	0.620085	0.725695
T303_06610	no KO assigned (GenBank) acetyltransferase	not assigned	not assigned	not assigned	0.163323	5.21683	0.220753	0.332783
T303_06615	no KO assigned (GenBank) hypothetical protein	not assigned	not assigned	not assigned	0.499219	4.31982	0.017888	0.0507568
T303_06620	no KO assigned (GenBank) sugar phosphate phosphatase	COG0561	R,H	General function prediction only	-0.581094	7.4642	0.00204251	0.0097076
T303_06625	K05363 serine/alanine adding enzyme	COG2348	M	Cell wall/membrane/envelope biogenesis	-0.460993	8.50955	0.00752435	0.025956
T303_06635	no KO assigned (GenBank) metallo-hydrolase	COG1235	P	Inorganic ion transport and metabolism	0.548054	8.00457	0.000529476	0.00366274
T303_06640	K07652 two-component system, OmpR family, sensor histidine kinase VicK	COG5002	T	Signal transduction mechanisms	0.334565	8.88756	0.0390248	0.089626
T303_06645	K07668 two-component system, OmpR family, response regulator VicR	COG0745	T,K	Signal transduction mechanisms	-0.446978	8.41538	0.0433196	0.0976547
T303_06650	K10041 putative glutamine transport system ATP-binding protein	COG1126	E	Amino acid transport and metabolism	-0.663106	11.2361	0.00718137	0.0250762
T303_06655	K10039 putative glutamine transport system substrate-binding protein	COG0834	E,T	Amino acid transport and metabolism	-0.72329	11.177	0.0222358	0.0589853
T303_06660	K10040 putative glutamine transport system permease protein	COG0765	E	Amino acid transport and metabolism	-0.895558	10.784	0.0135014	0.0412471
T303_06665	K10040 putative glutamine transport system permease protein	COG0765	E	Amino acid transport and metabolism	-1.11137	10.9598	0.00410017	0.0163911
T303_06670	K15051 DNA-entry nuclease	not assigned	not assigned	not assigned	-0.283104	6.94372	0.0387272	0.0890622
T303_06675	no KO assigned (GenBank) DNA-directed RNA polymerase subunit beta	not assigned	not assigned	not assigned	-0.427187	5.86173	0.00737112	0.0255303
T303_06680	K00790 UDP-N-acetylglucosamine 1-carboxyvinyltransferase	COG0766	M	Cell wall/membrane/envelope biogenesis	-0.25525	9.78148	0.0665682	0.133059
T303_06685	no KO assigned (GenBank) membrane protein	COG4836	S	Function unknown	-0.312758	5.81648	0.144582	0.245174
T303_06690	K01784 UDP-glucose 4-epimerase	COG1087	M	Cell wall/membrane/envelope biogenesis	-0.246594	8.8755	0.142379	0.242779
T303_06695	no KO assigned (GenBank) hypothetical protein	not assigned	not assigned	not assigned	-0.479222	6.71035	0.0204224	0.0553767
T303_06700	K00789 S-adenosylmethionine synthetase	COG0192	H	Coenzyme transport and metabolism	0.201496	10.3337	0.429026	0.555166
T303_06705	K03524 BirA family transcriptional regulator, biotin operon repressor / biotin-[acetyl-CoA-carboxyla	COG0340	H	Coenzyme transport and metabolism	0.174633	7.22761	0.251151	0.367596
T303_06710	no KO assigned (GenBank) hypothetical protein	not assigned	not assigned	not assigned	0.818784	3.77058	0.0198194	0.0541708
T303_06715	K02343 DNA polymerase III subunit gamma/tau	COG2812	L	Replication, recombination and repair	0.426914	9.28098	0.00318146	0.0135074
T303_06720	K08968 L-methionine (R)-S-oxide reductase	COG1956	V,T	Defense mechanisms	0.182531	6.65966	0.129431	0.223949
T303_06725	K00791 tRNA dimethylallyltransferase	COG0324	J	Translation, ribosomal structure and biogenesis	0.509391	7.38437	0.00362084	0.0149644
T303_06730	no KO assigned (GenBank) hypothetical protein	not assigned	not assigned	not assigned	-0.274323	4.77674	0.594298	0.705651
T303_06735	no KO assigned (GenBank) hypothetical protein	not assigned	not assigned	not assigned	0.0716458	5.12537	0.823715	0.8864
T303_06740	K14219 tRNA Arg	not assigned	not assigned	not assigned	-0.463381	1.72386	0.172813	0.279473
T303_06745	K02884 large subunit ribosomal protein L19	COG0335	J	Translation, ribosomal structure and biogenesis	-0.804345	10.4292	0.0298745	0.0731263
T303_06750	no KO assigned (GenBank) voltage-gated chloride channel protein	COG0038	P	Inorganic ion transport and metabolism	-0.339615	7.81897	0.147804	0.248666
T303_06755	K04516 chorismate mutase	COG1605	E	Amino acid transport and metabolism	-0.688004	4.69904	0.0124021	0.0385117
T303_06760	no KO assigned (GenBank) ribonuclease HII	COG0038	P	Inorganic ion transport and metabolism	-0.414168	7.9422	0.0436024	0.0981627
T303_06765	no KO assigned (GenBank) flavodoxin	COG0716	C	Energy production and conversion	0.0195728	8.56958	0.877769	0.923352
T303_06775	no KO assigned (GenBank) Zn-dependent protease	COG5549	O	Posttranslational modification, protein turnover, chaperones	0.069797	7.9633	0.595225	0.706262
T303_06780	K03930 putative tributyrin esterase	COG0627	V	Defense mechanisms	0.650085	6.60771	0.00254854	0.0115972
T303_06785	K12574 ribonuclease J	COG0595	J	Translation, ribosomal structure and biogenesis	-0.0901615	9.88647	0.480822	0.608047
T303_06790	K05833 putative ABC transport system ATP-binding protein	COG1101	R	General function prediction only	-0.227914	7.69211	0.115914	0.205736
T303_06795	K05832 putative ABC transport system permease protein	COG4120	R	General function prediction only	-0.182378	7.33295	0.230236	0.343747
T303_06800	K01989 putative ABC transport system substrate-binding protein	COG2984	R	General function prediction only	-0.0582256	7.34596	0.687684	0.779739
T303_06805	no KO assigned (GenBank) hypothetical protein	not assigned	not assigned	not assigned	0.735519	6.93049	0.122381	0.214984
T303_06810	no KO assigned (GenBank) hypothetical protein	not assigned	not assigned	not assigned	0.834153	-0.0525318	0.0944627	0.176063
T303_06815	no KO assigned (GenBank) hypothetical protein	not assigned	not assigned	not assigned	0.123771	0.969539	0.784791	0.856363
T303_06820	no KO assigned (GenBank) hypothetical protein	not assigned	not assigned	not assigned	0.474237	0.806305	0.276963	0.395892
T303_06825	no KO assigned (GenBank) hypothetical protein	not assigned	not assigned	not assigned	0.765064	0.826163	0.0984218	0.182054
T303_06830	no KO assigned (GenBank) hypothetical protein	not assigned	not assigned	not assigned	0.870027	-1.15443	0.465313	0.592815
T303_06835	no KO assigned (GenBank) transposase IS1193	COG3464	X	Mobilome - prophages, transposons	n.a.	n.a.	n.a.	n.a.
T303_06840	K00873 pyruvate kinase	COG0469	G	Carbohydrate transport and metabolism	-0.50269	13.9125	0.00337573	0.0142263
T303_06845	K00850 6-phosphofructokinase 1	COG0205	G	Carbohydrate transport and metabolism	-0.0968681	12.2079	0.588242	0.700893
T303_06850	K02337 DNA polymerase III subunit alpha	COG0587	L	Replication, recombination and repair	-0.708807	9.65617	0.000205589	0.0017947
T303_06855	no KO assigned (GenBank) translation factor (SUA5)	COG0009	J	Translation, ribosomal structure and biogenesis	-0.918584	9.39086	0.00342803	0.0144112
T303_06860	K01704 3-isopropylmalate/(R)-2-methylmalate dehydratase small subunit	COG0066	E	Amino acid transport and metabolism	-1.22716	6.73148	0.000499779	0.00349029
T303_06865	K01703 3-isopropylmalate/(R)-2-methylmalate dehydratase large subunit	COG0065	E	Amino acid transport and metabolism	-1.17939	8.13669	0.00186648	0.00907257
T303_06870	no KO assigned (GenBank) membrane protein	COG3326	S	Function unknown	-0.938863	4.39817	0.0265599	0.0674242
T303_06875	K00052 3-isopropylmalate dehydrogenase	COG0473	E,C	Amino acid transport and metabolism	-0.728573	7.83315	0.0442592	0.0993798
T303_06880	K01649 2-isopropylmalate synthase	COG0119	E	Amino acid transport and metabolism	-0.253207	8.7076	0.441785	0.567914
T303_06885	K01834 2,3-bisphosphoglycerate-dependent phosphoglycerate mutase	COG0588	G	Carbohydrate transport and metabolism	-0.455296	11.9045	0.0584365	0.120464
T303_06890	K00226 dihydroorotate dehydrogenase (fumarate)	COG0167	F	Nucleotide transport and metabolism	-0.867704	9.24145	0.000197946	0.00177322
T303_06895	no KO assigned (GenBank) hypothetical protein	not assigned	not assigned	not assigned	-0.523324	6.11071	0.017031	0.0491366
T303_06900	K03530 DNA-binding protein HU-beta	COG0776	L	Replication, recombination and repair	-0.364856	11.7466	0.0596371	0.122496
T303_06905	no KO assigned (GenBank) membrane protein	COG4698	S	Function unknown	-0.242545	8.10732	0.163006	0.266338
T303_06910	no KO assigned (GenBank) GDSL family lipase	COG2755	E	Amino acid transport and metabolism	-0.400703	8.92336	0.0166261	0.0482157
T303_06915	no KO assigned (GenBank) hypothetical protein	COG1307	I	Lipid transport and metabolism	-0.197226	9.21432	0.125912	0.219385
T303_06920	K03631 DNA repair protein RecN (Recombination protein N)	COG0497	L	Replication, recombination and repair	0.168249	9.58716	0.305681	0.425129
T303_06925	K03402 transcriptional regulator of arginine metabolism	COG1438	K	Transcription	0.142756	7.02567	0.359115	0.482773
T303_06930	K06442 23S rRNA (cytidine1920-2'-O)/16S rRNA (cytidine1409-2'-O)-methyltransferase	COG1189	J	Translation, ribosomal structure and biogenesis	0.145329	8.06448	0.427366	0.553538
T303_06935	K13789 geranylgeranyl diphosphate synthase, type II	COG0142	H	Coenzyme transport and metabolism	0.0406454	8.39647	0.828105	0.888483
T303_06940	K03602 exodeoxyribonuclease VII small subunit	COG1722	L	Replication, recombination and repair	-0.504372	3.53293	0.206626	0.317833
T303_06945	K03601 exodeoxyribonuclease VII large subunit	COG1570	L	Replication, recombination and repair	0.139299	8.71406	0.598945	0.707731
T303_06950	no KO assigned (GenBank) hypothetical protein	not assigned	not assigned	not assigned	1.24216	7.78824	0.00701233	0.0246874
T303_06955	no KO assigned (GenBank) hypothetical protein	not assigned	not assigned	not assigned	1.04462	6.2038	0.0369061	0.0861478
T303_06960	no KO assigned (GenBank) hypothetical protein	not assigned	not assigned	not assigned	1.86409	5.17409	0.0109557	0.0347778
T303_06965	K10773 endonuclease III	COG0177	L	Replication, recombination and repair	2.58332	8.7994	0.000841585	0.00517968
T303_06970	K02086 DNA replication protein	COG3935	L	Replication, recombination and repair	2.841	8.68321	0.000377067	0.00286739
T303_06975	K00651 homoserine O-succinyltransferase	COG1897	E	Amino acid transport and metabolism	2.70521	9.62177	0.000128975	0.00129026
T303_06980	K00759 adenine phosphoribosyltransferase	COG0503	F	Nucleotide transport and metabolism	0.0765972	9.93064	0.548361	0.671364
T303_06985	K07462 single-stranded-DNA-specific exonuclease	COG0608	L	Replication, recombination and repair	1.55328	8.79966	8.29253e-07	5.06733e-05
T303_06990	K07124 uncharacterized protein	COG0300	R	General function prediction only	0.364058	8.55361	0.0110629	0.0349959
T303_06995	K00784 ribonuclease Z	COG1234	J	Translation, ribosomal structure and biogenesis	0.257537	8.84204	0.0959087	0.178176
T303_07000	no KO assigned (GenBank) cystathionine beta-lyase	not assigned	not assigned	not assigned	0.293805	8.18188	0.0861709	0.162736
T303_07005	K03665 GTPase	COG2262	J	Translation, ribosomal structure and biogenesis	0.417769	9.03748	0.0225461	0.0595867
T303_07010	no KO assigned (GenBank) transposase IS1198	COG3039	X	Mobilome - prophages, transposons	0.852158	6.69042	0.00278129	0.0123018
T303_07015	K05837 rod shape determining protein RodA	COG0772	D	Cell cycle control, cell division, chromosome partitioning	1.48132	9.24353	0.000195125	0.00177322
T303_07020	K01523 phosphoribosyl-ATP pyrophosphohydrolase	COG0140	E	Amino acid transport and metabolism	0.273084	6.13302	0.333116	0.455241
T303_07025	K01496 phosphoribosyl-AMP cyclohydrolase	COG0139	E	Amino acid transport and metabolism	0.221927	5.16374	0.41917	0.546646
T303_07030	K02500 cyclase	COG0107	E	Amino acid transport and metabolism	0.115856	6.90404	0.64846	0.747149
T303_07035	K01814 phosphoribosylformimino-5-aminoimidazole carboxamide ribotide isomerase	COG0106	E	Amino acid transport and metabolism	0.133032	6.86763	0.530191	0.651693
T303_07040	K02501 glutamine amidotransferase	COG0118	E	Amino acid transport and metabolism	0.145853	6.33056	0.525614	0.64793
T303_07045	K01693 imidazoleglycerol-phosphate dehydratase	COG0131	E	Amino acid transport and metabolism	0.0105298	6.16175	0.963356	0.975904
T303_07050	K00013 histidinol dehydrogenase	COG0141	E	Amino acid transport and metabolism	0.136774	7.55751	0.56499	0.684841
T303_07055	K00765 ATP phosphoribosyltransferase	COG0040	E	Amino acid transport and metabolism	0.204473	6.28754	0.395783	0.52149
T303_07060	K02502 ATP phosphoribosyltransferase regulatory subunit	COG3705	E	Amino acid transport and metabolism	-0.0240319	6.93729	0.923705	0.949225
T303_07065	K00817 histidinol-phosphate aminotransferase	COG0079	E	Amino acid transport and metabolism	-0.0323338	7.00296	0.89161	0.931346
T303_07080	K07497 putative transposase	not assigned	not assigned	not assigned	0.384378	1.86735	0.187504	0.296231
T303_07090	no KO assigned (GenBank) exopolysaccharide biosynthesis protein	not assigned	not assigned	not assigned	-0.160153	3.24319	0.580064	0.694869
T303_07095	no KO assigned (GenBank) exopolysaccharide biosynthesis protein	not assigned	not assigned	not assigned	-0.0333319	2.02718	0.915155	0.944409
T303_07100	K04486 histidinol-phosphatase (PHP family)	COG1387	E,R	Amino acid transport and metabolism	-0.752963	8.01199	0.000129704	0.00129026
T303_07105	no KO assigned (GenBank) membrane protein	COG4478	S	Function unknown	-0.741178	7.66775	3.78517e-05	0.000573135
T303_07110	K01101 4-nitrophenyl phosphatase	COG0647	F	Nucleotide transport and metabolism	-0.968379	7.93676	3.61502e-06	0.000118948
T303_07115	K01071 medium-chain acyl-[acyl-carrier-protein] hydrolase	COG3884	I	Lipid transport and metabolism	-0.552403	7.23605	0.00165631	0.00843475
T303_07120	no KO assigned (GenBank) coproporphyrinogen III oxidase	COG0635	H	Coenzyme transport and metabolism	-0.47531	8.32636	0.00259884	0.0117325
T303_07125	no KO assigned (GenBank) hypothetical protein	not assigned	not assigned	not assigned	0.196893	1.17634	0.616772	0.723797
T303_07130	no KO assigned (GenBank) hypothetical protein	not assigned	not assigned	not assigned	-0.672567	0.834316	0.20988	0.321203
T303_07135	no KO assigned (GenBank) hypothetical protein	not assigned	not assigned	not assigned	0.257382	3.36074	0.383588	0.509961
T303_07150	no KO assigned (GenBank) transposase IS1193	COG3464	X	Mobilome - prophages, transposons	n.a.	n.a.	n.a.	n.a.
T303_07155	K01710 dTDP-glucose 4,6-dehydratase	COG1088	M	Cell wall/membrane/envelope biogenesis	-0.646904	10.9329	0.000556058	0.00372207
T303_07160	K01790 dTDP-4-dehydrorhamnose 3,5-epimerase	COG1898	M	Cell wall/membrane/envelope biogenesis	-0.737222	9.97663	6.48164e-05	0.000809847
T303_07165	K00973 glucose-1-phosphate thymidylyltransferase	COG1209	M	Cell wall/membrane/envelope biogenesis	-0.848966	10.2808	3.07818e-05	0.000509703
T303_07170	no KO assigned (GenBank) glycine/D-amino acid oxidase (Deaminating)	COG0665	E	Amino acid transport and metabolism	-0.645656	7.74628	0.000374046	0.00285711
T303_07180	no KO assigned (GenBank) hypothetical protein	COG0327	H	Coenzyme transport and metabolism	-0.803804	7.31101	0.000232511	0.00197923
T303_07185	K06967 tRNA (adenine22-N1)-methyltransferase	COG2384	J	Translation, ribosomal structure and biogenesis	-0.332391	5.93507	0.0514685	0.109259
T303_07190	no KO assigned (GenBank) sugar translocase	COG2246	I	Lipid transport and metabolism	-0.0800223	7.79204	0.55505	0.675936
T303_07195	K03431 phosphoglucosamine mutase	COG1109	G	Carbohydrate transport and metabolism	-0.284304	10.0753	0.0252606	0.0649939
T303_07200	no KO assigned (GenBank) hypothetical protein	COG4856	S	Function unknown	-0.384377	9.01306	0.00421105	0.0167561
T303_07205	K18672 diadenylate cyclase	COG1624	T	Signal transduction mechanisms	-0.199821	7.75808	0.072452	0.141191
T303_07210	K01928 UDP-N-acetylmuramoyl-L-alanyl-D-glutamate--2,6-diaminopimelate ligase	COG0769	M	Cell wall/membrane/envelope biogenesis	0.300214	9.38764	0.0262001	0.0666097
T303_07215	K07009 uncharacterized protein	COG3442	R	General function prediction only	0.0523988	9.05475	0.632222	0.734872
T303_07220	K14205 phosphatidylglycerol lysyltransferase	COG2898	S	Function unknown	0.655217	9.96659	0.00305726	0.013243
T303_07225	no KO assigned (GenBank) oxidoreductase	COG0596	H,R	Coenzyme transport and metabolism	0.317106	8.12066	0.0568815	0.118112
T303_07235	K06158 ATP-binding cassette, subfamily F, member 3	COG0488	R	General function prediction only	-0.105835	8.89688	0.433547	0.559795
T303_07240	K00876 uridine kinase	COG0572	F	Nucleotide transport and metabolism	-0.167732	9.11683	0.450136	0.576053
T303_07245	no KO assigned (GenBank) RNA helicase	COG0513	L	Replication, recombination and repair	-0.00348474	8.08333	0.978501	0.985993
T303_07250	no KO assigned (GenBank) hypothetical protein	not assigned	not assigned	not assigned	0.365677	3.82802	0.0472785	0.103444
T303_07255	K00131 glyceraldehyde-3-phosphate dehydrogenase (NADP+)	COG1012	C	Energy production and conversion	-0.0137825	12.2906	0.918522	0.946741
T303_07260	no KO assigned (GenBank) transposase IS1193	COG3464	X	Mobilome - prophages, transposons	1.69664	1.96048	0.00149952	0.00779843
T303_07265	K08483 phosphotransferase system, enzyme I, PtsI	COG1080	G	Carbohydrate transport and metabolism	-0.456718	13.0835	0.0520001	0.110114
T303_07270	K11189 phosphocarrier protein	COG1925	T,G	Signal transduction mechanisms	-0.711637	10.9313	0.0112887	0.0356081
T303_07275	K00031 isocitrate dehydrogenase	COG0538	C	Energy production and conversion	-3.06821	8.30037	0.000285147	0.00229055
T303_07280	K01647 citrate synthase	COG0372	C	Energy production and conversion	-2.49377	7.73196	0.00274193	0.0122492
T303_07285	K01681 aconitate hydratase	COG1048	C	Energy production and conversion	-1.7336	9.03959	0.0139424	0.0422968
T303_07290	no KO assigned (GenBank) hypothetical protein	not assigned	not assigned	not assigned	n.a.	n.a.	n.a.	n.a.
T303_07295	K06191 glutaredoxin-like protein NrdH	COG0695	O	Posttranslational modification, protein turnover, chaperones	1.79796	6.98235	3.03651e-07	3.05615e-05
T303_07300	K00525 ribonucleoside-diphosphate reductase alpha chain	COG0209	F	Nucleotide transport and metabolism	1.76779	10.6627	6.10565e-06	0.000176462
T303_07305	K00526 ribonucleoside-diphosphate reductase beta chain	COG0208	F	Nucleotide transport and metabolism	0.448291	8.83534	0.04842	0.105135
T303_07325	no KO assigned (GenBank) hypothetical protein	COG4086	S	Function unknown	1.18965	8.11494	1.06036e-06	5.8525e-05
T303_07335	K07284 sortase A	COG3764	M	Cell wall/membrane/envelope biogenesis	0.183119	8.06871	0.126211	0.219682
T303_07340	K02469 DNA gyrase subunit A	COG0188	L	Replication, recombination and repair	0.0757412	9.92369	0.617558	0.724223
T303_07345	K00016 L-lactate dehydrogenase	COG0039	C	Energy production and conversion	-0.701191	12.7187	0.0038512	0.0156623
T303_07350	no KO assigned (GenBank) NADH oxidase	COG0446	I	Lipid transport and metabolism	-0.56636	10.4953	0.152794	0.254805
T303_07355	no KO assigned (GenBank) heme ABC transporter ATP-binding protein	COG0488	R	General function prediction only	-0.564354	7.43711	0.00735415	0.0255303
T303_07360	no KO assigned (GenBank) membrane protein	COG4720	S	Function unknown	0.306776	7.08995	0.355728	0.479252
T303_07370	no KO assigned (GenBank) membrane protein	COG4720	S	Function unknown	0.0684432	7.20179	0.84984	0.906532
T303_07375	no KO assigned (GenBank) hypothetical protein	not assigned	not assigned	not assigned	-0.665664	8.08342	0.0271991	0.0684377
T303_07380	no KO assigned (GenBank) GntR family transcriptional regulator	COG1167	K,E	Transcription	-0.26134	7.17945	0.305864	0.425129
T303_07385	no KO assigned (GenBank) ribonucleoside-triphosphate reductase	not assigned	not assigned	not assigned	-0.91169	8.90145	0.000126785	0.00129026
T303_07395	K01890 phenylalanyl-tRNA synthetase beta chain	COG0072	J	Translation, ribosomal structure and biogenesis	-0.103471	10.9049	0.426058	0.55268
T303_07400	no KO assigned (GenBank) GNAT family acetyltransferase	COG0456	J	Translation, ribosomal structure and biogenesis	0.0181937	7.98685	0.860635	0.913391
T303_07405	K01889 phenylalanyl-tRNA synthetase alpha chain	COG0016	J	Translation, ribosomal structure and biogenesis	-0.116062	8.77269	0.424863	0.551967
T303_07410	no KO assigned (GenBank) hypothetical protein	not assigned	not assigned	not assigned	-0.342362	4.97494	0.145555	0.246091
T303_07415	K03529 chromosome segregation protein	COG1196	D	Cell cycle control, cell division, chromosome partitioning	-0.033146	9.83817	0.806319	0.87262
T303_07420	K03685 ribonuclease III	COG0571	K	Transcription	-0.570689	6.70091	0.00250826	0.0115081
T303_07425	K01714 4-hydroxy-tetrahydrodipicolinate synthase	COG0329	E,M	Amino acid transport and metabolism	0.0561079	9.49251	0.755561	0.833504
T303_07430	K00133 aspartate-semialdehyde dehydrogenase	COG0136	E	Amino acid transport and metabolism	-0.45832	8.78602	0.0177552	0.0504638
T303_07435	K03823 phosphinothricin acetyltransferase	COG1247	E	Amino acid transport and metabolism	0.613673	4.12224	0.0207795	0.0559903
T303_07445	K06131 cardiolipin synthase A/B	COG1502	I	Lipid transport and metabolism	-0.521236	8.66672	0.00576908	0.0216285
T303_07450	K03703 excinuclease ABC subunit C	COG0322	L	Replication, recombination and repair	-0.077665	7.84256	0.667623	0.763571
T303_07455	K07025 putative hydrolase of the HAD superfamily	COG1011	H	Coenzyme transport and metabolism	-0.490512	7.33425	0.00163365	0.00836878
T303_07460	K01752 L-serine dehydratase	COG1760	E	Amino acid transport and metabolism	0.770813	6.73412	0.000116852	0.00125085
T303_07470	no KO assigned (GenBank) hypothetical protein	not assigned	not assigned	not assigned	1.49985	2.34899	0.00170762	0.00856528
T303_07475	K01992 ABC-2 type transport system permease protein	COG3694	R	General function prediction only	1.37057	2.46571	0.000132593	0.00130383
T303_07490	no KO assigned (GenBank) hypothetical protein	not assigned	not assigned	not assigned	-0.216967	2.31239	0.480312	0.607851
T303_07495	no KO assigned (GenBank) transcriptional regulator	COG2197	T,K	Signal transduction mechanisms	-0.418089	5.61605	0.0717734	0.140508
T303_07500	K07778 two-component system, NarL family, sensor histidine kinase DesK	COG4585	T	Signal transduction mechanisms	-0.0551204	6.01523	0.812168	0.875747
T303_07505	K01992 ABC-2 type transport system permease protein	not assigned	not assigned	not assigned	0.653498	3.32958	0.0220309	0.0587835
T303_07510	K01990 ABC-2 type transport system ATP-binding protein	COG1131	V	Defense mechanisms	1.0565	3.7009	0.0012777	0.00709887
T303_07515	no KO assigned (GenBank) hypothetical protein	not assigned	not assigned	not assigned	0.088314	-0.532141	0.897317	0.934917
T303_07520	no KO assigned (GenBank) hypothetical protein	not assigned	not assigned	not assigned	1.96934	2.66539	5.68864e-06	0.000173808
T303_07530	no KO assigned (GenBank) major facilitator superfamily permease	not assigned	not assigned	not assigned	0.626002	10.8767	0.0643447	0.12937
T303_07540	no KO assigned (GenBank) XRE family transcriptional regulator	not assigned	not assigned	not assigned	0.799106	8.83302	0.107013	0.193347
T303_07545	no KO assigned (GenBank) NUDIX hydrolase	COG1051	F	Nucleotide transport and metabolism	2.91451	4.75158	2.63102e-06	0.000109172
T303_07550	no KO assigned (GenBank) hypothetical protein	not assigned	not assigned	not assigned	1.69916	2.04054	0.00677594	0.0243564
T303_07555	no KO assigned (GenBank) hypothetical protein	not assigned	not assigned	not assigned	2.69128	6.25906	3.54085e-06	0.000118792
T303_07560	K01990 ABC-2 type transport system ATP-binding protein	not assigned	not assigned	not assigned	2.35573	4.09269	1.4972e-05	0.00031626
T303_07565	no KO assigned (GenBank) hypothetical protein	COG4758	S	Function unknown	1.94428	6.32838	1.54114e-05	0.000317697
T303_07570	no KO assigned (GenBank) hypothetical protein	not assigned	not assigned	not assigned	0.236719	7.07959	0.26263	0.380135
T303_07575	K06940 uncharacterized protein	COG0727	R	General function prediction only	0.268529	6.14183	0.19112	0.300006
T303_07580	K02004 putative ABC transport system permease protein	not assigned	not assigned	not assigned	0.784706	6.59617	0.00813357	0.0275575
T303_07585	K02003 putative ABC transport system ATP-binding protein	COG1136	M	Cell wall/membrane/envelope biogenesis	0.727173	4.54366	0.0155272	0.0457797
T303_07590	no KO assigned (GenBank) sensor histidine kinase	COG0642	T	Signal transduction mechanisms	0.118151	5.83367	0.466627	0.594047
T303_07595	no KO assigned (GenBank) response regulator	COG0745	K,T	Transcription	0.0212641	5.19095	0.912526	0.943403
T303_07610	K16169 xanthine permease	not assigned	not assigned	not assigned	-0.226453	5.72233	0.143391	0.243879
T303_07615	K03327 multidrug resistance protein, MATE family	COG0534	V	Defense mechanisms	0.117152	6.93698	0.689683	0.780022
T303_07620	K12267 peptide methionine sulfoxide reductase msrA/msrB	COG0225	O	Posttranslational modification, protein turnover, chaperones	0.949809	8.64367	0.0488373	0.105451
T303_07625	K03311 branched-chain amino acid:cation transporter, LIVCS family	COG1114	E	Amino acid transport and metabolism	0.361621	8.61958	0.0553097	0.115691
T303_07635	no KO assigned (GenBank) hypothetical protein	not assigned	not assigned	not assigned	-0.993468	8.32954	0.0570403	0.118155
T303_07640	K03294 basic amino acid/polyamine antiporter, APA family	COG0531	E	Amino acid transport and metabolism	-0.318355	7.40831	0.0467948	0.10278
T303_07645	K07078 uncharacterized protein	COG3560	R	General function prediction only	-0.278684	7.40515	0.585216	0.698259
T303_07650	K07104 catechol 2,3-dioxygenase	COG2514	Q	Secondary metabolites biosynthesis, transport and catabolism	1.8235	2.8741	0.0014009	0.00761788
T303_07655	no KO assigned (GenBank) Rrf2 family transcriptional regulator	COG1959	K	Transcription	-0.0552657	5.63122	0.749553	0.829551
T303_07660	no KO assigned (GenBank) acyltransferase	COG4814	S	Function unknown	0.338184	6.61794	0.1146	0.204038
T303_07665	K02761 PTS system, cellobiose-specific IIC component	COG1455	G	Carbohydrate transport and metabolism	0.138883	7.35387	0.554164	0.67548
T303_07670	no KO assigned (GenBank) NAD(P)H nitroreductase	COG0778	C	Energy production and conversion	-0.0288179	10.4476	0.909946	0.942857
T303_07675	no KO assigned (GenBank) membrane protein	COG3619	S	Function unknown	0.180366	9.32743	0.500457	0.62548
T303_07680	no KO assigned (GenBank) aldo/keto reductase	COG0656	Q	Secondary metabolites biosynthesis, transport and catabolism	0.105382	9.93635	0.712578	0.799489
T303_07690	no KO assigned (GenBank) ATP-dependent Zn protease	COG4868	S	Function unknown	-0.180958	8.48339	0.215688	0.327086
T303_07695	no KO assigned (GenBank) hypothetical protein	not assigned	not assigned	not assigned	1.15191	7.34773	0.000952033	0.00571554
T303_07700	no KO assigned (GenBank) hypothetical protein	not assigned	not assigned	not assigned	1.98144	4.7363	0.00540509	0.0205513
T303_07710	no KO assigned (GenBank) cell wall surface anchor protein	not assigned	not assigned	not assigned	0.4691	0.949732	0.275624	0.394969
T303_07720	no KO assigned (GenBank) hypothetical protein	not assigned	not assigned	not assigned	-1.14649	3.5739	0.00344938	0.0144654
T303_07725	K03502 DNA polymerase V	COG0389	L	Replication, recombination and repair	-0.807962	5.40137	0.0323455	0.0778385
T303_07730	no KO assigned (GenBank) hypothetical protein	not assigned	not assigned	not assigned	1.70466	3.99024	0.00918571	0.0306369
T303_07735	no KO assigned (GenBank) hypothetical protein	not assigned	not assigned	not assigned	1.62266	4.04937	0.00699137	0.0246874
T303_07740	no KO assigned (GenBank) hypothetical protein	not assigned	not assigned	not assigned	1.17615	3.53673	0.00551959	0.0208575
T303_07745	no KO assigned (GenBank) hypothetical protein	not assigned	not assigned	not assigned	1.43845	4.33153	0.0290132	0.0717365
T303_07750	no KO assigned (GenBank) threonine transporter RhtB	COG1280	E	Amino acid transport and metabolism	0.58118	5.81839	0.04789	0.104249
T303_07755	no KO assigned (GenBank) hypothetical protein	not assigned	not assigned	not assigned	-0.206522	6.23124	0.202545	0.312934
T303_07765	no KO assigned (GenBank) glycosyl transferase	COG1442	M	Cell wall/membrane/envelope biogenesis	-0.199154	8.64898	0.157675	0.261164
T303_07770	K02004 putative ABC transport system permease protein	not assigned	not assigned	not assigned	0.230737	5.59406	0.357359	0.481071
T303_07775	K02003 putative ABC transport system ATP-binding protein	COG1136	M	Cell wall/membrane/envelope biogenesis	-0.519844	1.68767	0.0488737	0.105451
T303_07785	no KO assigned (GenBank) hypothetical protein	not assigned	not assigned	not assigned	0.117213	6.62881	0.598626	0.707731
T303_07790	no KO assigned (GenBank) hypothetical protein	not assigned	not assigned	not assigned	-0.172246	5.75423	0.575386	0.691578
T303_07795	no KO assigned (GenBank) sodium transporter	not assigned	not assigned	not assigned	-0.165029	7.9909	0.609664	0.717804
T303_07800	no KO assigned (GenBank) hypothetical protein	not assigned	not assigned	not assigned	-0.254624	4.74431	0.440951	0.567268
T303_07805	no KO assigned (GenBank) coenzyme PQQ synthesis protein	not assigned	not assigned	not assigned	-0.694987	6.95043	0.0521792	0.110221
T303_07810	no KO assigned (GenBank) major facilitator superfamily transporter	not assigned	not assigned	not assigned	-0.659059	6.98484	0.0687761	0.136357
T303_07820	no KO assigned (GenBank) hypothetical protein	not assigned	not assigned	not assigned	-1.03975	5.7802	0.0187068	0.0522995
T303_07825	no KO assigned (GenBank) MutR family transcriptional regulator	not assigned	not assigned	not assigned	-0.199707	3.91383	0.505437	0.629406
T303_07830	K07497 putative transposase	COG2801	X	Mobilome - prophages, transposons	-1.27189	3.53147	0.00307488	0.0132522
T303_07840	no KO assigned (GenBank) hypothetical protein	not assigned	not assigned	not assigned	0.627526	0.505748	0.104238	0.188731
T303_07845	no KO assigned (GenBank) hypothetical protein	not assigned	not assigned	not assigned	n.a.	n.a.	n.a.	n.a.
T303_07850	no KO assigned (GenBank) peptidylprolyl isomerase	not assigned	not assigned	not assigned	0.69126	2.10561	0.0372145	0.0866686
T303_07855	K03546 exonuclease SbcC	COG0419	L	Replication, recombination and repair	-1.17075	8.43608	2.33199e-07	3.05615e-05
T303_07860	K03547 exonuclease SbcD	COG0420	L	Replication, recombination and repair	-1.06545	5.70703	4.8136e-05	0.000660442
T303_07865	K01190 beta-galactosidase	COG3250	G	Carbohydrate transport and metabolism	-0.705564	13.6251	0.061224	0.125154
T303_07870	K16209 lactose/raffinose/galactose permease	COG2211	G	Carbohydrate transport and metabolism	-0.670367	12.4503	0.123185	0.215732
T303_07875	K01785 aldose 1-epimerase	COG2017	G	Carbohydrate transport and metabolism	-0.392931	6.71795	0.0943417	0.176029
T303_07880	K01784 UDP-glucose 4-epimerase	COG1087	M	Cell wall/membrane/envelope biogenesis	-0.285037	9.39947	0.122667	0.215045
T303_07885	K00965 UDPglucose--hexose-1-phosphate uridylyltransferase	COG4468	G	Carbohydrate transport and metabolism	-0.243225	9.58178	0.263097	0.380135
T303_07890	K00849 galactokinase	COG0153	G	Carbohydrate transport and metabolism	-0.310055	8.57378	0.294164	0.412921
T303_07895	K02529 LacI family transcriptional regulator	COG1609	K	Transcription	0.182783	9.87389	0.382417	0.5088
T303_07905	K08643 zinc metalloprotease ZmpB	not assigned	not assigned	not assigned	0.358942	5.18275	0.0618712	0.126176
T303_07910	no KO assigned (GenBank) zinc metalloprotease ZmpB	not assigned	not assigned	not assigned	0.516556	2.59396	0.0492745	0.105832
T303_07915	no KO assigned (GenBank) ABC transporter ATP-binding protein	not assigned	not assigned	not assigned	1.2528	4.22516	0.000452644	0.00327217
T303_07920	K06147 ATP-binding cassette, subfamily B, bacterial	not assigned	not assigned	not assigned	1.50402	5.14732	0.000426345	0.00314429
T303_07925	no KO assigned (GenBank) multidrug ABC transporter ATPase	not assigned	not assigned	not assigned	1.99842	4.86241	4.40926e-05	0.000628687
T303_07930	K01919 glutamate--cysteine ligase	COG2918	H	Coenzyme transport and metabolism	-0.673596	11.7441	0.00155546	0.00801658
T303_07935	no KO assigned (GenBank) transposase IS1193	not assigned	not assigned	not assigned	0.584469	4.34632	0.00561122	0.0211471
T303_07940	K01200 pullulanase	not assigned	not assigned	not assigned	0.0322506	4.69647	0.884771	0.926464
T303_07945	no KO assigned (GenBank) glycogen debranching protein	not assigned	not assigned	not assigned	-0.198663	2.80543	0.416463	0.54436
T303_07950	K01200 pullulanase	not assigned	not assigned	not assigned	-0.406766	4.39845	0.0436683	0.098182
T303_07955	K03466 DNA segregation ATPase FtsK/SpoIIIE, S-DNA-T family	COG1674	D	Cell cycle control, cell division, chromosome partitioning	1.75162	8.87061	1.46468e-07	2.86163e-05
T303_07960	K21567 ferredoxin/flavodoxin---NADP+ reductase	COG0492	O	Posttranslational modification, protein turnover, chaperones	-0.102692	8.18861	0.582576	0.697054
T303_07965	K00554 tRNA (guanine37-N1)-methyltransferase	COG0336	J	Translation, ribosomal structure and biogenesis	0.0237035	7.31619	0.869973	0.918842
T303_07970	K02860 16S rRNA processing protein RimM	COG0806	J	Translation, ribosomal structure and biogenesis	-0.0816511	6.77755	0.475767	0.603438
T303_07975	K14224 tRNA Glu	not assigned	not assigned	not assigned	3.3638	1.85313	2.71965e-06	0.000109172
T303_07980	K14223 tRNA Gln	not assigned	not assigned	not assigned	1.99762	4.72135	0.000197658	0.00177322
T303_07985	K11618 two-component system, NarL family, response regulator LiaR	COG2197	T,K	Signal transduction mechanisms	0.180383	7.87295	0.161369	0.264717
T303_07990	K11617 two-component system, NarL family, sensor histidine kinase LiaS	COG4585	T	Signal transduction mechanisms	0.318694	8.158	0.021717	0.058059
T303_07995	no KO assigned (GenBank) transporter	COG4758	S	Function unknown	0.417689	7.39835	0.0237724	0.0620039
T303_08000	K10716 voltage-gated potassium channel	not assigned	not assigned	not assigned	1.40579	3.9887	1.10281e-05	0.000273464
T303_08005	K12132 eukaryotic-like serine/threonine-protein kinase	COG0515	T	Signal transduction mechanisms	-0.0448991	10.2768	0.718349	0.802805
T303_08010	K20074 PPM family protein phosphatase	COG0631	T	Signal transduction mechanisms	-0.255805	8.83359	0.0426643	0.0964315
T303_08015	K03500 16S rRNA (cytosine967-C5)-methyltransferase	COG0144	J	Translation, ribosomal structure and biogenesis	-0.986345	8.2758	8.70863e-05	0.0010066
T303_08020	K00604 methionyl-tRNA formyltransferase	COG0223	J	Translation, ribosomal structure and biogenesis	-1.3813	7.6002	1.32385e-06	6.47174e-05
T303_08025	K04066 primosomal protein N' (replication factor Y) (superfamily II helicase)	COG1198	L	Replication, recombination and repair	-1.0626	9.05419	6.09211e-06	0.000176462
T303_08030	K03060 DNA-directed RNA polymerase subunit omega	COG1758	K	Transcription	-0.161247	8.50342	0.231742	0.345693
T303_08035	K00942 guanylate kinase	COG0194	F	Nucleotide transport and metabolism	0.00400864	9.39851	0.973801	0.984155
T303_08040	K03110 fused signal recognition particle receptor	COG0552	U	Intracellular trafficking, secretion, and vesicular transport	-0.600813	9.18313	0.000316847	0.00252151
T303_08045	no KO assigned (GenBank) haloacid dehalogenase	COG0561	R,H	General function prediction only	-0.526155	7.14861	0.00810757	0.0275239
T303_08050	no KO assigned (GenBank) HAD family hydrolase	COG0561	R,H	General function prediction only	-0.503637	6.65085	0.0349676	0.0826376
T303_08055	no KO assigned (GenBank) GntR family transcriptional regulator	COG1725	K	Transcription	-0.0365266	7.74783	0.840612	0.899491
T303_08060	K01990 ABC-2 type transport system ATP-binding protein	COG1131	V	Defense mechanisms	-0.559105	8.27733	0.0186736	0.0522923
T303_08065	no KO assigned (GenBank) ABC transporter permease	not assigned	not assigned	not assigned	-0.848449	8.78455	8.87532e-05	0.00101238
T303_08070	K10823 oligopeptide transport system ATP-binding protein	not assigned	not assigned	not assigned	-0.463185	9.36831	0.314508	0.434672
T303_08075	K15583 oligopeptide transport system ATP-binding protein	COG0444	E,P	Amino acid transport and metabolism	-0.499442	9.3691	0.256977	0.373948
T303_08080	K15582 oligopeptide transport system permease protein	COG1173	E,P	Amino acid transport and metabolism	-0.527972	8.91328	0.194252	0.303529
T303_08085	K15581 oligopeptide transport system permease protein	not assigned	not assigned	not assigned	-0.416779	9.45312	0.236547	0.350722
T303_08090	K15580 oligopeptide transport system substrate-binding protein	COG4166	E	Amino acid transport and metabolism	-0.208874	9.76796	0.479058	0.606713
T303_08095	no KO assigned (GenBank) transposase IS1193	COG3464	X	Mobilome - prophages, transposons	0.719927	5.91258	0.00390909	0.0157885
T303_08100	K15580 oligopeptide transport system substrate-binding protein	COG4166	E	Amino acid transport and metabolism	-0.913903	10.9604	0.000408666	0.00305339
T303_08105	K07483 transposase	COG2963	X	Mobilome - prophages, transposons	0.849128	2.07295	0.00356005	0.0148173
T303_08110	K07497 putative transposase	COG2801	X	Mobilome - prophages, transposons	0.694433	4.75002	0.000633132	0.00413469
T303_08120	K03424 TatD DNase family protein	not assigned	not assigned	not assigned	0.368087	3.85684	0.0352993	0.0833064
T303_08125	K08177 MFS transporter, OFA family, oxalate/formate antiporter	COG2223	P	Inorganic ion transport and metabolism	-0.00862813	10.6249	0.990088	0.993572
T303_08130	K07497 putative transposase	not assigned	not assigned	not assigned	0.699072	5.29241	0.0079842	0.027159
T303_08140	K00625 phosphate acetyltransferase	COG0280	C	Energy production and conversion	0.290884	8.55068	0.109264	0.19617
T303_08145	K06180 23S rRNA pseudouridine1911/1915/1917 synthase	COG0564	J	Translation, ribosomal structure and biogenesis	0.39551	7.43792	0.0205005	0.0555005
T303_08150	K00858 NAD+ kinase	COG0061	F	Nucleotide transport and metabolism	0.28404	7.26455	0.0701416	0.138263
T303_08155	K07816 putative GTP pyrophosphokinase	COG2357	F,T	Nucleotide transport and metabolism	0.142581	6.8352	0.322049	0.443304
T303_08160	no KO assigned (GenBank) adenylate cyclase	COG4116	S	Function unknown	-0.634592	7.97822	0.000478904	0.00344288
T303_08165	K00948 ribose-phosphate pyrophosphokinase	COG0462	F,E	Nucleotide transport and metabolism	-0.221549	9.51758	0.0887092	0.166976
T303_08170	K04487 cysteine desulfurase	COG1104	E	Amino acid transport and metabolism	-0.252111	9.57541	0.0467068	0.102719
T303_08175	no KO assigned (GenBank) cysteine desulfurase	not assigned	not assigned	not assigned	0.00982242	7.3016	0.95482	0.968978
T303_08180	K01926 redox-sensing transcriptional repressor	COG2344	K	Transcription	-0.206	6.40365	0.44272	0.568689
T303_08185	K07010 putative glutamine amidotransferase	COG2071	E	Amino acid transport and metabolism	-0.482691	7.34164	0.0558915	0.116765
T303_08190	K03630 DNA repair protein RadC	COG2003	L	Replication, recombination and repair	-0.53495	2.95224	0.0486746	0.105387
T303_08195	K07272 rhamnosyltransferase	COG3754	M	Cell wall/membrane/envelope biogenesis	-0.633296	9.65416	0.00209997	0.00995304
T303_08200	K12998 glucosyltransferase	not assigned	not assigned	not assigned	-0.540786	8.59076	0.00147213	0.0077273
T303_08205	K01990 ABC-2 type transport system ATP-binding protein	COG1134	G,M	Carbohydrate transport and metabolism	-0.234849	8.98888	0.0923576	0.172704
T303_08210	K01992 ABC-2 type transport system permease protein	COG1682	G,M	Carbohydrate transport and metabolism	-0.325696	8.21601	0.0207796	0.0559903
T303_08215	K12997 rhamnosyltransferase	not assigned	not assigned	not assigned	-0.300772	8.28757	0.0197346	0.0540255
T303_08220	K12996 rhamnosyltransferase	COG0438	M	Cell wall/membrane/envelope biogenesis	-0.174094	8.54797	0.128632	0.222987
T303_08225	no KO assigned (GenBank) beta-carotene 15,15'-monooxygenase	COG4713	S	Function unknown	0.707777	8.33302	0.00127788	0.00709887
T303_08230	no KO assigned (GenBank) glycosyl transferase	COG0463	M	Cell wall/membrane/envelope biogenesis	0.624285	6.8158	0.0670885	0.133942
T303_08235	no KO assigned (GenBank) polysaccharide biosynthesis protein transporter	COG2244	M	Cell wall/membrane/envelope biogenesis	-0.0650448	8.16685	0.622599	0.726649
T303_08240	K09153 uncharacterized protein	COG2456	S	Function unknown	-0.0878459	5.24897	0.799717	0.86767
T303_08245	no KO assigned (GenBank) glycosyl transferase	not assigned	not assigned	not assigned	-0.497508	7.67957	0.00121538	0.00681809
T303_08250	K00067 dTDP-4-dehydrorhamnose reductase	COG1091	M	Cell wall/membrane/envelope biogenesis	-0.354751	8.7404	0.0278067	0.0697614
T303_08255	no KO assigned (GenBank) transporter	not assigned	not assigned	not assigned	0.203408	6.48662	0.421306	0.548596
T303_08260	K12999 glucosyltransferase	COG0463	M	Cell wall/membrane/envelope biogenesis	0.47779	8.73262	0.0115246	0.0361145
T303_08265	no KO assigned (GenBank) aromatic ring hydroxylating protein	COG2151	O	Posttranslational modification, protein turnover, chaperones	0.337442	7.11736	0.034668	0.0823038
T303_08270	K03086 RNA polymerase primary sigma factor	COG0568	K	Transcription	0.255556	9.55255	0.107838	0.194427
T303_08275	K02316 DNA primase	COG0358	L	Replication, recombination and repair	0.370691	9.92361	0.0127702	0.0392278
T303_08280	K03282 large conductance mechanosensitive channel	not assigned	not assigned	not assigned	-0.331431	0.247929	0.597203	0.707627
T303_08285	K02970 small subunit ribosomal protein S21	not assigned	not assigned	not assigned	-0.116465	8.96272	0.741867	0.82424
T303_08290	K02030 polar amino acid transport system substrate-binding protein	COG0834	E,T	Amino acid transport and metabolism	2.71167	10.3731	0.000101096	0.00111597
T303_08295	no KO assigned (GenBank) aminotransferase	COG0436	E	Amino acid transport and metabolism	3.70459	10.4291	0.000267616	0.0021893
T303_08300	K02030 polar amino acid transport system substrate-binding protein	COG0834	E,T	Amino acid transport and metabolism	4.63434	9.93326	0.000379977	0.00286767
T303_08305	K02030 polar amino acid transport system substrate-binding protein	COG0834	E,T	Amino acid transport and metabolism	4.19825	9.06761	0.00189522	0.00916024
T303_08310	K03574 8-oxo-dGTP diphosphatase	COG1051	F	Nucleotide transport and metabolism	-0.168131	6.71376	0.152513	0.254805
T303_08315	K03702 excinuclease ABC subunit B	COG0556	L	Replication, recombination and repair	-0.249571	8.85776	0.0487205	0.105387
T303_08320	no KO assigned (GenBank) hypothetical protein	not assigned	not assigned	not assigned	0.00464555	6.28592	0.968753	0.979632
T303_08325	K07052 uncharacterized protein	not assigned	not assigned	not assigned	0.717135	5.11772	0.00186562	0.00907257
T303_08330	K07052 uncharacterized protein	not assigned	not assigned	not assigned	0.643166	4.94104	0.00271165	0.012146
T303_08335	K02029 polar amino acid transport system permease protein K02030 polar amino acid transport system s	COG0765,COG0834	E,T	Amino acid transport and metabolism	-0.580929	10.9297	0.0661243	0.132481
T303_08340	K02028 polar amino acid transport system ATP-binding protein	COG1126	E	Amino acid transport and metabolism	-0.99905	9.57655	0.00446605	0.0175262
T303_08345	no KO assigned (GenBank) GTPase	not assigned	not assigned	not assigned	-0.468248	6.17871	0.0119225	0.0372253
T303_08350	K03979 GTPase	COG0536	D,L	Cell cycle control, cell division, chromosome partitioning	-0.554275	9.00316	0.00301245	0.0131487
T303_08355	no KO assigned (GenBank) hypothetical protein	not assigned	not assigned	not assigned	-0.395232	5.43167	0.152071	0.254344
T303_08360	K06183 16S rRNA pseudouridine516 synthase	COG1187	J	Translation, ribosomal structure and biogenesis	-0.840739	6.55484	1.28962e-05	0.000298536
T303_08365	no KO assigned (GenBank) hypothetical protein	not assigned	not assigned	not assigned	-0.55458	4.21505	0.0110653	0.0349959
T303_08370	no KO assigned (GenBank) hypothetical protein	not assigned	not assigned	not assigned	-0.442739	5.75243	0.00514413	0.0197789
T303_08375	K02614 acyl-CoA thioesterase	COG2050	Q	Secondary metabolites biosynthesis, transport and catabolism	-0.181034	5.42138	0.232223	0.34611
T303_08380	no KO assigned (GenBank) salt-stress induced protein	not assigned	not assigned	not assigned	0.218095	4.54965	0.161241	0.264717
T303_08385	no KO assigned (GenBank) hypothetical protein	not assigned	not assigned	not assigned	0.402107	4.78215	0.0497981	0.10652
T303_08390	no KO assigned (GenBank) drug/metabolite transporter permease	COG0697	E,G,R	Amino acid transport and metabolism	-0.0574933	7.91831	0.711103	0.798358
T303_08395	no KO assigned (GenBank) membrane protein	not assigned	not assigned	not assigned	0.217621	7.05726	0.187098	0.296084
T303_08400	K19137 CRISPR-associated protein Csn2	not assigned	not assigned	not assigned	0.790479	6.92551	0.0383751	0.0883712
T303_08405	K09951 CRISPR-associated protein Cas2	COG3512	V	Defense mechanisms	0.53785	5.47812	0.00200409	0.00960504
T303_08410	no KO assigned (GenBank) CRISPR-associated protein Cas1	COG1518	V	Defense mechanisms	0.566047	7.40679	0.00101739	0.00600258
T303_08415	K09952 CRISPR-associated endonuclease Csn1	COG3513	V	Defense mechanisms	0.303183	9.59836	0.118319	0.209115
T303_08420	K01079 phosphoserine phosphatase	COG0560	E	Amino acid transport and metabolism	-0.0554842	5.99108	0.715221	0.801404
T303_08425	K06286 septation ring formation regulator	COG4477	D	Cell cycle control, cell division, chromosome partitioning	0.401891	11.2122	0.0470024	0.102972
T303_08430	K02470 DNA gyrase subunit B	COG0187	L	Replication, recombination and repair	-0.0136513	10.4119	0.923227	0.949225
T303_08435	no KO assigned (GenBank) P-Ser-HPr phosphatase	COG0546	C	Energy production and conversion	-0.24763	8.13445	0.0644939	0.129518
T303_08440	no KO assigned (GenBank) membrane protein	COG1346	M	Cell wall/membrane/envelope biogenesis	1.37944	7.73818	0.00103485	0.00608464
T303_08445	K06518 holin-like protein	COG1380	R	General function prediction only	1.28987	5.95114	0.0024023	0.0111391
T303_08450	K14234 tRNA Thr	not assigned	not assigned	not assigned	-1.32993	2.48631	0.002167	0.0102142
T303_08455	no KO assigned (GenBank) arsenate reductase	COG1393	P	Inorganic ion transport and metabolism	-1.31239	7.50321	4.75397e-07	3.69729e-05
T303_08460	K00567 methylated-DNA-[protein]-cysteine S-methyltransferase	not assigned	not assigned	not assigned	-1.52868	8.18815	1.78127e-06	7.81473e-05
T303_08465	K00058 D-3-phosphoglycerate dehydrogenase	COG0111	H,R	Coenzyme transport and metabolism	-1.71036	10.6997	4.04829e-07	3.42965e-05
T303_08470	no KO assigned (GenBank) GNAT family acetyltransferase	not assigned	not assigned	not assigned	-1.87155	9.03623	2.13953e-07	3.05061e-05
T303_08475	K00831 phosphoserine aminotransferase	COG1932	E,H	Amino acid transport and metabolism	-1.78366	9.9649	3.92109e-07	3.42965e-05
T303_08485	K01759 lactoylglutathione lyase	COG0346	Q	Secondary metabolites biosynthesis, transport and catabolism	-0.375994	9.79837	0.0796127	0.152028
T303_08495	K11069 spermidine/putrescine transport system substrate-binding protein	COG0687	E	Amino acid transport and metabolism	-0.100482	7.61988	0.610777	0.71824
T303_08500	K11070 spermidine/putrescine transport system permease protein	COG1177	E	Amino acid transport and metabolism	-0.176534	6.78815	0.39054	0.516793
T303_08505	K11071 spermidine/putrescine transport system permease protein	COG1176	E	Amino acid transport and metabolism	-0.268843	6.68343	0.187237	0.296084
T303_08510	K11072 spermidine/putrescine transport system ATP-binding protein	COG3842	E	Amino acid transport and metabolism	-0.426003	7.46462	0.0546927	0.11468
T303_08515	K00075 UDP-N-acetylmuramate dehydrogenase	COG0812	M	Cell wall/membrane/envelope biogenesis	-0.561183	6.81203	0.0103676	0.0334068
T303_08520	K00950 2-amino-4-hydroxy-6-hydroxymethyldihydropteridine diphosphokinase	COG0801	H	Coenzyme transport and metabolism	-0.304447	6.27247	0.109063	0.196015
T303_08525	K01633 dihydroneopterin aldolase / 7,8-dihydroneopterin epimerase	COG1539	H	Coenzyme transport and metabolism	-0.0663155	5.19881	0.748046	0.828734
T303_08530	K01176 alpha-amylase	COG0366	G	Carbohydrate transport and metabolism	0.618055	9.93314	0.0196097	0.0539985
T303_08535	K00796 dihydropteroate synthase	COG0294	H	Coenzyme transport and metabolism	-0.345175	8.70237	0.0279312	0.0699711
T303_08540	K01495 GTP cyclohydrolase I	COG0302	H	Coenzyme transport and metabolism	-0.149659	7.98636	0.324249	0.445257
T303_08545	no KO assigned (GenBank) amino acid specific permease	COG0531	E	Amino acid transport and metabolism	0.0522272	9.96537	0.80206	0.86966
T303_08550	K11754 dihydrofolate synthase / folylpolyglutamate synthase	COG0285	H	Coenzyme transport and metabolism	0.105486	8.04724	0.621607	0.726481
T303_08555	K06960 uncharacterized protein	COG1837	R	General function prediction only	0.445342	9.08348	0.216064	0.327156
T303_08560	K02959 small subunit ribosomal protein S16	COG0228	J	Translation, ribosomal structure and biogenesis	0.504978	9.54349	0.102675	0.186494
T303_08565	K16868 tellurite methyltransferase	COG3615	S	Function unknown	0.233692	6.53859	0.121269	0.213469
T303_08575	no KO assigned (GenBank) hypothetical protein	not assigned	not assigned	not assigned	1.42726	4.70793	5.88803e-06	0.000176462
T303_08580	K01142 exodeoxyribonuclease III	COG0708	L	Replication, recombination and repair	0.141787	7.11098	0.279219	0.39812
T303_08585	no KO assigned (GenBank) citrulline cluster-linked protein	COG4708	S	Function unknown	0.882847	5.606	4.82497e-05	0.000660442
T303_08595	K07029 diacylglycerol kinase (ATP)	COG1597	I,R	Lipid transport and metabolism	-1.25628	8.80191	1.83974e-07	2.86163e-05
T303_08600	K01972 DNA ligase (NAD+)	COG0272	L	Replication, recombination and repair	-1.29449	9.59796	7.21736e-07	4.64156e-05
T303_08605	no KO assigned (GenBank) queuosine transporter QueT	COG4708	S	Function unknown	0.121387	6.53031	0.3937	0.519368
T303_08610	K07058 membrane protein	COG1295	S	Function unknown	0.294754	8.86856	0.0501306	0.107083
T303_08615	K01265 methionyl aminopeptidase	COG0024	J	Translation, ribosomal structure and biogenesis	0.162361	8.35774	0.161491	0.264717
T303_08620	no KO assigned (GenBank) transcriptional regulator containing CBS domains	COG4109	K	Transcription	0.595494	8.68389	9.61966e-05	0.00108285
T303_08625	K03790 ribosomal-protein-alanine N-acetyltransferase	COG1670	J,O	Translation, ribosomal structure and biogenesis	0.634221	7.46594	8.35162e-05	0.000972083
T303_08630	K00790 UDP-N-acetylglucosamine 1-carboxyvinyltransferase	COG0766	M	Cell wall/membrane/envelope biogenesis	-0.0511164	8.82291	0.71648	0.802143
T303_08635	K02238 competence protein ComEC	COG2333	R	General function prediction only	0.336334	2.72436	0.1756	0.282114
T303_08640	K02237 competence protein ComEA	COG1555	L	Replication, recombination and repair	0.848283	2.46987	0.00700007	0.0246874
T303_08645	K00655 1-acyl-sn-glycerol-3-phosphate acyltransferase	COG0204	I	Lipid transport and metabolism	-0.387477	6.78018	0.0737654	0.143098
T303_08650	no KO assigned (GenBank) deacetylase	COG0726	M,G	Cell wall/membrane/envelope biogenesis	-0.516106	7.65802	0.0318676	0.0771222
T303_08655	no KO assigned (GenBank) methyltransferase	COG4123	J	Translation, ribosomal structure and biogenesis	0.155519	6.06218	0.277894	0.396893
T303_08660	K07461 putative endonuclease	COG2827	L	Replication, recombination and repair	0.648951	3.61513	0.00947035	0.0312822
T303_08665	K05592 ATP-dependent RNA helicase DeaD	COG0513	L	Replication, recombination and repair	-0.576657	11.0706	0.00318126	0.0135074
T303_08670	no KO assigned (GenBank) magnesium transporter	COG0598	P	Inorganic ion transport and metabolism	0.189041	8.35282	0.288557	0.407361
T303_08675	no KO assigned (GenBank) helicase	not assigned	not assigned	not assigned	0.120736	6.62014	0.450633	0.576258
T303_08680	K16789 thiamine transporter	COG3859	H	Coenzyme transport and metabolism	0.870851	6.74312	0.0001696	0.00158571
T303_08685	no KO assigned (GenBank) MutR family transcriptional regulator	not assigned	not assigned	not assigned	0.609786	3.83878	0.0418002	0.0949802
T303_08690	no KO assigned (GenBank) permease of the major facilitator superfamily	not assigned	not assigned	not assigned	-0.00598048	8.18438	0.988506	0.992567
T303_08695	K02837 peptide chain release factor 3	COG4108	J	Translation, ribosomal structure and biogenesis	-0.156733	9.13544	0.45522	0.581689
T303_08700	no KO assigned (GenBank) hypothetical protein	not assigned	not assigned	not assigned	0.3423	6.64113	0.21258	0.324464
T303_08705	K01929 UDP-N-acetylmuramoyl-tripeptide--D-alanyl-D-alanine ligase	COG0770	M	Cell wall/membrane/envelope biogenesis	-0.126528	8.59065	0.255205	0.372256
T303_08720	K02030 polar amino acid transport system substrate-binding protein	COG0834	E,T	Amino acid transport and metabolism	1.7779	8.03719	0.000431557	0.00316907
T303_08725	K02028 polar amino acid transport system ATP-binding protein	COG1126	E	Amino acid transport and metabolism	1.9603	7.47297	2.34052e-05	0.000428276
T303_08730	K02029 polar amino acid transport system permease protein	COG0765	E	Amino acid transport and metabolism	1.71019	6.3083	5.76454e-05	0.000754006
T303_08735	K02029 polar amino acid transport system permease protein	COG0765	E	Amino acid transport and metabolism	1.84368	6.3698	0.000200805	0.00177328
T303_08740	K01921 D-alanine-D-alanine ligase	COG1181	M,R	Cell wall/membrane/envelope biogenesis	-0.0589177	9.47802	0.644813	0.743948
T303_08745	no KO assigned (GenBank) copper-binding protein	not assigned	not assigned	not assigned	0.666698	5.83224	0.0526496	0.11094
T303_08750	K17686 Cu+-exporting ATPase	COG2217	P	Inorganic ion transport and metabolism	0.727922	8.68226	0.0451847	0.100797
T303_08755	no KO assigned (GenBank) uracil phosphoribosyltransferase	COG3682	K	Transcription	0.697067	4.85191	0.113278	0.202104
T303_08760	K01695 tryptophan synthase alpha chain	COG0159	E	Amino acid transport and metabolism	-0.185124	6.39496	0.489954	0.616652
T303_08765	K01696 tryptophan synthase beta chain	COG0133	E	Amino acid transport and metabolism	-0.123073	6.73533	0.680161	0.772746
T303_08770	K01817 phosphoribosylanthranilate isomerase	COG0135	E	Amino acid transport and metabolism	-0.136275	5.31179	0.631479	0.734507
T303_08775	K01609 indole-3-glycerol phosphate synthase	COG0134	E	Amino acid transport and metabolism	-0.0274283	5.79361	0.922673	0.949225
T303_08780	K00766 anthranilate phosphoribosyltransferase	COG0547	E	Amino acid transport and metabolism	-0.155511	6.64768	0.57572	0.691578
T303_08785	K01658 anthranilate synthase component II	COG0512	E,H	Amino acid transport and metabolism	-0.0684051	5.64195	0.825869	0.887045
T303_08790	K01657 anthranilate synthase component I	COG0147	E,H	Amino acid transport and metabolism	0.362713	7.00586	0.229124	0.342386
T303_08795	no KO assigned (GenBank) chorismate mutase	COG1605	E	Amino acid transport and metabolism	1.18859	5.05212	0.00277706	0.0123018
T303_08800	no KO assigned (GenBank) dihydroorotate dehydrogenase	not assigned	not assigned	not assigned	0.189212	8.24387	0.22631	0.339664
T303_08805	K12952 cation-transporting ATPase E	COG0474	P	Inorganic ion transport and metabolism	-0.126614	10.7095	0.525283	0.64793
T303_08810	no KO assigned (GenBank) hypothetical protein	not assigned	not assigned	not assigned	0.691339	0.796677	0.255735	0.372711
T303_08815	K09747 uncharacterized protein	COG0718	R	General function prediction only	0.563953	8.36987	0.00682355	0.0244761
T303_08825	no KO assigned (GenBank) MerR family transcriptional regulator	COG0789	K	Transcription	-0.631548	6.78658	0.0170675	0.0491366
T303_08830	K02342 DNA polymerase III subunit epsilon	not assigned	not assigned	not assigned	-0.929962	6.41263	0.000796547	0.00499228
T303_08835	no KO assigned (GenBank) hypothetical protein	not assigned	not assigned	not assigned	-0.450769	8.36365	0.0687492	0.136357
T303_08840	no KO assigned (GenBank) metal-sulfur cluster biosynthetic enzyme	COG2151	O	Posttranslational modification, protein turnover, chaperones	-0.824787	6.0642	0.00165638	0.00843475
T303_08845	K01687 dihydroxy-acid dehydratase	COG0129	E,G	Amino acid transport and metabolism	0.456118	10.0378	0.0149932	0.0444599
[truncated: 196 more rows]

## Sheet: temperature effect (cd3 vs cd2)
#note:DEGs are highlighted in red
[truncated: 1,772 more rows]

## Sheet: WPI effect (cd4 vs cd2)
#note:DEGs are highlighted in red
[truncated: 1,772 more rows]
